# Supplementary material for: Bis(N,N,N-trimethyl­ethanaminium) bis­(1,4-tetra­selenido-κ2 Se 1,Se 4)cadmate
Source: Acta Crystallogr Sect E Struct Rep Online. 2011 Mar 2;67(Pt 4):m394. doi: 10.1107/S1600536811007227 (PMC3100066; doi:10.1107/S1600536811007227)
Supplement: Supplementary file 1 [file e-67-0m394-sup1.cif]

##############################################################################
###                                                                        ###
###        Electronic paper (Acta Crystallographica Section E)             ###
###                                                                        ###
##############################################################################
#                                                                            #
# This CIF contains the data in a paper accepted for publication in Acta     #
# Crystallographica Section E. It conforms to the requirements of Notes      #
# for Authors for Section E, and has been peer reviewed under the auspices   #
# of the IUCr Commission on Journals.                                        #
#                                                                            #
# Full details of the Crystallographic Information File format               #
# are given in the paper "The Crystallographic Information File (CIF):       #
# a New Standard Archive File for Crystallography" by S. R. Hall, F. H.      #
# Allen and I. D. Brown [Acta Cryst. (1991), A47, 655-685].                  #
#                                                                            #
# The current version of the core CIF dictionary is obtainable from          #
# ftp://ftp.iucr.org/pub/cif_core.dic. The current version number is 2.4.    #
#                                                                            #
# Software is freely available for graphical display of the structure(s) in  #
# this CIF.  For information consult the CIF home page http://www.iucr.org/  #
# cif/home.html                                                              #
#                                                                            #
# This file may be used for bona fide research purposes within the           #
# scientific community so long as proper attribution is given to the journal # 
# article from which it was obtained.                                        #
#                                                                            #
##############################################################################
                                             
data_global
_audit_creation_method     'WinGX routine CIF_UPDATE'
_journal_date_recd_electronic     2011-02-10
_journal_date_accepted     2011-02-25
_journal_name_full     'Acta Crystallographica, Section E'
_journal_year     2011
_journal_volume     67
_journal_issue      4
_journal_page_first     m394
_journal_page_last     m394
_journal_paper_category     QM
_journal_coeditor_code     ZL2349
_publ_contact_author_name     'Professor Kang-Woo Kim'
_publ_contact_author_address
;
Department of Chemistry
University of Incheon
Incheon 406-772
Republic of Korea
;
_publ_contact_author_email     'kimkw@incheon.ac.kr'
_publ_contact_author_fax     '+82-32-835-0762'
_publ_contact_author_phone     '+82-32-835-8237'
_publ_section_title
;
Bis(<i>N</i>,<i>N</i>,<i>N</i>-trimethylethanaminium)
bis(1,4-tetraselenido-\k^2^<i>Se</i>^1^,<i>Se</i>^4^)cadmate
;
loop_
    _publ_author_name
    _publ_author_address
    'Jaemyeong Kim'
;
Department of Chemistry
University of Incheon
Incheon 406-772
Republic of Korea
;
    'Kang-Woo Kim'
;
Department of Chemistry
University of Incheon
Incheon 406-772
Republic of Korea
;
data_I
_audit_creation_method     'WinGX routine CIF_UPDATE'
_chemical_name_systematic
;
Bis(<i>N</i>,<i>N</i>,<i>N</i>-trimethylethanaminium)
bis(1,4-tetraselenido-\k^2^<i>Se</i>^1^,<i>Se</i>^4^)cadmate
;
_chemical_formula_moiety     '2(C5 H14 N +), Cd Se8 2-'
_chemical_formula_sum     'C10 H28 Cd N2 Se8'
_chemical_formula_iupac     '(C5 H14 N)2 [Cd (Se4)2]'
_chemical_formula_weight     920.42
_space_group_crystal_system     monoclinic
_space_group_name_H-M_alt     'P 21/c'
_space_group_name_Hall     '-P 2ybc'
loop_
    _space_group_symop_operation_xyz
    'x, y, z'
    '-x, y+1/2, -z+1/2'
    '-x, -y, -z'
    'x, -y-1/2, z-1/2'
_cell_length_a     12.5125(2)
_cell_length_b     11.3273(2)
_cell_length_c     16.7290(3)
_cell_angle_alpha     90
_cell_angle_beta     95.1740(10)
_cell_angle_gamma     90
_cell_volume     2361.39(7)
_cell_formula_units_Z     4
_cell_measurement_reflns_used     9912
_cell_measurement_theta_min     2.44
_cell_measurement_theta_max     28.12
_cell_measurement_temperature     173(2)
_exptl_crystal_description     'polyhedral block'
_exptl_crystal_colour     'dark purple'
_exptl_crystal_size_max     0.295
_exptl_crystal_size_mid     0.272
_exptl_crystal_size_min     0.16
_exptl_crystal_density_diffrn     2.589
_exptl_crystal_density_method     'not measured'
_exptl_crystal_F_000     1688
_exptl_absorpt_coefficient_mu     13.252
_exptl_absorpt_correction_type     multi-scan
_exptl_absorpt_process_details     '(SADABS; Bruker, 2005)'
_exptl_absorpt_correction_T_min     0.0098
_exptl_absorpt_correction_T_max     0.0413
_exptl_special_details
;
;
_diffrn_ambient_temperature     173(2)
_diffrn_radiation_type     MoK\a
_diffrn_radiation_wavelength     0.71073
_diffrn_radiation_source     'Turbo X-ray'
_diffrn_radiation_monochromator     Multilyar
_diffrn_measurement_device_type     'Bruker APEXII CCD ULTRA'
_diffrn_measurement_method     '\f and \w'
_diffrn_reflns_number     40764
_diffrn_reflns_av_R_equivalents     0.0742
_diffrn_reflns_theta_min     1.63
_diffrn_reflns_theta_max     28.31
_diffrn_reflns_theta_full     28.31
_diffrn_measured_fraction_theta_max     0.998
_diffrn_measured_fraction_theta_full     0.998
_diffrn_reflns_limit_h_min     -16
_diffrn_reflns_limit_h_max     16
_diffrn_reflns_limit_k_min     -15
_diffrn_reflns_limit_k_max     15
_diffrn_reflns_limit_l_min     -22
_diffrn_reflns_limit_l_max     20
_diffrn_standards_number     0
_refine_special_details
;
Refinement of <i>F</i>^2^ against ALL reflections. The weighted <i>R</i>-factor
<i>wR</i> and goodness of fit <i>S</i> are based on <i>F</i>^2^, conventional
<i>R</i>-factors <i>R</i> are based on <i>F</i>, with <i>F</i> set to zero for
negative <i>F</i>^2^. The threshold expression of <i>F</i>^2^ >
2\s(<i>F</i>^2^) is used only for calculating <i>R</i>-factors(gt) <i>etc</i>.
and is not relevant to the choice of reflections for refinement.
<i>R</i>-factors based on <i>F</i>^2^ are statistically about twice as large
as those based on <i>F</i>, and <i>R</i>- factors based on ALL data will be
even larger.
;
_reflns_number_total     5876
_reflns_number_gt     4911
_reflns_threshold_expression     I>2\s(I)
_refine_ls_structure_factor_coef     Fsqd
_refine_ls_matrix_type     full
_refine_ls_R_factor_all     0.0417
_refine_ls_R_factor_gt     0.032
_refine_ls_wR_factor_ref     0.0814
_refine_ls_goodness_of_fit_ref     1.028
_refine_ls_restrained_S_all     1.028
_refine_ls_number_reflns     5876
_refine_ls_number_parameters     191
_refine_ls_number_restraints     0
_refine_ls_hydrogen_treatment     constr
_refine_ls_weighting_scheme     calc
_refine_ls_weighting_details
         'calc w=1/[\s^2^(Fo^2^)+(0.0326P)^2^+1.8487P] where P=(Fo^2^+2Fc^2^)/3'
_atom_sites_solution_hydrogens     geom
_atom_sites_solution_primary     direct
_atom_sites_solution_secondary     difmap
_refine_ls_shift/su_max     0.001
_refine_ls_shift/su_mean     0
_refine_diff_density_max     0.877
_refine_diff_density_min     -1.848
_refine_ls_extinction_method     'SHELXL97 (Sheldrick, 2008)'
_refine_ls_extinction_coef     0.00141(10)
loop_
    _atom_type_symbol
    _atom_type_description
    _atom_type_scat_dispersion_real
    _atom_type_scat_dispersion_imag
    _atom_type_scat_source
    C C 0.0033 0.0016 'International Tables Vol C Tables 4.2.6.8 and 6.1.1.4'
    H H 0 0 'International Tables Vol C Tables 4.2.6.8 and 6.1.1.4'
    N N 0.0061 0.0033 'International Tables Vol C Tables 4.2.6.8 and 6.1.1.4'
    Se Se -0.0929 2.2259 'International Tables Vol C Tables 4.2.6.8 and 6.1.1.4'
    Cd Cd -0.8075 1.2024 'International Tables Vol C Tables 4.2.6.8 and 6.1.1.4'
_computing_data_collection     'APEX2 (Bruker, 2005)'
_computing_cell_refinement     'SAINT (Bruker, 2005)'
_computing_data_reduction     'SAINT (Bruker, 2005)'
_computing_structure_solution     'SHELXS97 (Sheldrick, 2008)'
_computing_structure_refinement     'SHELXL97 (Sheldrick, 2008)'
_computing_molecular_graphics     'DIAMOND (Brandenburg, 2006)'
_computing_publication_material     'WinGX (Farrugia, 1999)'
loop_
    _atom_site_type_symbol
    _atom_site_label
    _atom_site_fract_x
    _atom_site_fract_y
    _atom_site_fract_z
    _atom_site_U_iso_or_equiv
    _atom_site_adp_type
    _atom_site_calc_flag
    _atom_site_refinement_flags
    _atom_site_occupancy
    _atom_site_disorder_assembly
    _atom_site_disorder_group
    Cd Cd1 0.28864(2) 0.52306(3) 0.255978(17) 0.02603(9) Uani d . 1 . .
    Se Se1 0.29708(3) 0.75340(4) 0.28334(3) 0.03026(11) Uani d . 1 . .
    Se Se2 0.47862(3) 0.76914(4) 0.32974(3) 0.03032(11) Uani d . 1 . .
    Se Se3 0.49898(3) 0.60822(4) 0.41770(3) 0.03229(11) Uani d . 1 . .
    Se Se4 0.47131(3) 0.44849(4) 0.32945(3) 0.03102(11) Uani d . 1 . .
    Se Se5 0.28100(3) 0.40649(4) 0.11800(2) 0.03112(11) Uani d . 1 . .
    Se Se6 0.09505(3) 0.40696(5) 0.08845(3) 0.03800(12) Uani d . 1 . .
    Se Se7 0.03406(3) 0.34066(4) 0.20879(3) 0.03345(11) Uani d . 1 . .
    Se Se8 0.08684(3) 0.49621(4) 0.29446(3) 0.03304(11) Uani d . 1 . .
    N N1 0.2702(3) 0.1209(3) 0.3584(2) 0.0271(7) Uani d . 1 . .
    N N2 0.1899(2) 0.6780(3) 0.5421(2) 0.0273(7) Uani d . 1 . .
    C C1 0.2527(4) 0.2362(4) 0.3994(3) 0.0363(10) Uani d . 1 . .
    H H1A 0.2383 0.2217 0.4539 0.054 Uiso calc . 1 . .
    H H1B 0.1929 0.2766 0.3718 0.054 Uiso calc . 1 . .
    H H1C 0.3159 0.2842 0.3988 0.054 Uiso calc . 1 . .
    C C2 0.1710(4) 0.0470(5) 0.3612(3) 0.0451(12) Uani d . 1 . .
    H H2A 0.1575 0.034 0.4161 0.068 Uiso calc . 1 . .
    H H2B 0.1811 -0.0275 0.3356 0.068 Uiso calc . 1 . .
    H H2C 0.111 0.0873 0.3337 0.068 Uiso calc . 1 . .
    C C3 0.2907(4) 0.1413(5) 0.2737(3) 0.0500(14) Uani d . 1 . .
    H H3A 0.354 0.1888 0.2718 0.075 Uiso calc . 1 . .
    H H3B 0.2305 0.1815 0.2463 0.075 Uiso calc . 1 . .
    H H3C 0.301 0.0669 0.248 0.075 Uiso calc . 1 . .
    C C4 0.3621(3) 0.0540(4) 0.4028(3) 0.0316(9) Uani d . 1 . .
    H H4A 0.3443 0.0394 0.4572 0.038 Uiso calc . 1 . .
    H H4B 0.3687 -0.022 0.377 0.038 Uiso calc . 1 . .
    C C5 0.4685(4) 0.1152(5) 0.4065(3) 0.0462(12) Uani d . 1 . .
    H H5A 0.5223 0.0659 0.4341 0.069 Uiso calc . 1 . .
    H H5B 0.4643 0.1886 0.4347 0.069 Uiso calc . 1 . .
    H H5C 0.4871 0.1302 0.353 0.069 Uiso calc . 1 . .
    C C6 0.1112(4) 0.7104(5) 0.5999(3) 0.0426(11) Uani d . 1 . .
    H H6A 0.1461 0.7101 0.6534 0.064 Uiso calc . 1 . .
    H H6B 0.0535 0.6542 0.5963 0.064 Uiso calc . 1 . .
    H H6C 0.0832 0.7877 0.5874 0.064 Uiso calc . 1 . .
    C C7 0.2779(4) 0.7675(5) 0.5477(3) 0.0489(13) Uani d . 1 . .
    H H7A 0.3118 0.7692 0.6015 0.073 Uiso calc . 1 . .
    H H7B 0.2486 0.8439 0.534 0.073 Uiso calc . 1 . .
    H H7C 0.3299 0.7469 0.5112 0.073 Uiso calc . 1 . .
    C C8 0.1357(4) 0.6786(6) 0.4594(3) 0.0561(15) Uani d . 1 . .
    H H8A 0.0804 0.6196 0.4549 0.084 Uiso calc . 1 . .
    H H8B 0.1873 0.6618 0.4217 0.084 Uiso calc . 1 . .
    H H8C 0.1045 0.7549 0.4479 0.084 Uiso calc . 1 . .
    C C9 0.2423(4) 0.5611(5) 0.5627(3) 0.0434(12) Uani d . 1 . .
    H H9A 0.2962 0.5465 0.5257 0.052 Uiso calc . 1 . .
    H H9B 0.2791 0.5665 0.6162 0.052 Uiso calc . 1 . .
    C C10 0.1678(5) 0.4572(5) 0.5604(4) 0.0588(15) Uani d . 1 . .
    H H10A 0.2083 0.3867 0.5732 0.088 Uiso calc . 1 . .
    H H10B 0.1312 0.4502 0.5077 0.088 Uiso calc . 1 . .
    H H10C 0.1162 0.4684 0.5989 0.088 Uiso calc . 1 . .
loop_
    _atom_site_aniso_label
    _atom_site_aniso_U_11
    _atom_site_aniso_U_22
    _atom_site_aniso_U_33
    _atom_site_aniso_U_12
    _atom_site_aniso_U_13
    _atom_site_aniso_U_23
    Cd1 0.02102(14) 0.02943(17) 0.02811(16) -0.00364(11) 0.00481(11) 0.00007(11)
    Se1 0.02386(19) 0.0284(2) 0.0385(2) 0.00127(16) 0.00277(16) 0.00038(17)
    Se2 0.02108(19) 0.0273(2) 0.0435(3) -0.00169(16) 0.00789(16) -0.00507(17)
    Se3 0.0269(2) 0.0401(3) 0.0298(2) 0.00456(18) 0.00195(16) -0.00306(17)
    Se4 0.02296(19) 0.0274(2) 0.0426(3) 0.00099(16) 0.00250(17) 0.00039(17)
    Se5 0.0253(2) 0.0401(3) 0.0292(2) -0.00149(17) 0.00922(16) -0.00414(17)
    Se6 0.0279(2) 0.0541(3) 0.0313(2) 0.0017(2) -0.00101(17) -0.00473(19)
    Se7 0.01889(19) 0.0374(3) 0.0446(3) -0.00443(17) 0.00541(16) -0.00307(19)
    Se8 0.0223(2) 0.0426(3) 0.0357(2) -0.00182(17) 0.01091(16) -0.00686(18)
    N1 0.0189(15) 0.0344(19) 0.0293(18) 0.0003(14) 0.0093(13) -0.0002(14)
    N2 0.0223(15) 0.0346(19) 0.0260(17) -0.0016(14) 0.0074(12) -0.0010(14)
    C1 0.033(2) 0.029(2) 0.049(3) 0.0038(18) 0.0139(19) 0.0045(19)
    C2 0.025(2) 0.044(3) 0.066(3) -0.007(2) 0.009(2) -0.006(2)
    C3 0.043(3) 0.080(4) 0.029(3) 0.013(3) 0.011(2) 0.011(2)
    C4 0.028(2) 0.032(2) 0.035(2) 0.0071(18) 0.0075(17) 0.0023(17)
    C5 0.025(2) 0.051(3) 0.062(3) 0.000(2) -0.002(2) 0.001(2)
    C6 0.032(2) 0.058(3) 0.040(3) -0.002(2) 0.0186(19) -0.011(2)
    C7 0.049(3) 0.047(3) 0.054(3) -0.019(2) 0.024(2) -0.010(2)
    C8 0.048(3) 0.088(5) 0.032(3) 0.007(3) -0.002(2) 0.001(3)
    C9 0.029(2) 0.042(3) 0.060(3) 0.004(2) 0.006(2) 0.008(2)
    C10 0.055(3) 0.043(3) 0.081(4) -0.007(3) 0.022(3) 0.002(3)
_geom_special_details
;
All s.u.'s (except the s.u. in the dihedral angle between two l.s. planes) are
estimated using the full covariance matrix. The cell s.u.'s are taken into
account individually in the estimation of s.u.'s in distances, angles and
torsion angles; correlations between s.u.'s in cell parameters are only used
when they are defined by crystal symmetry. An approximate (isotropic)
treatment of cell s.u.'s is used for estimating s.u.'s involving l.s. planes.
;
loop_
    _geom_bond_atom_site_label_1
    _geom_bond_atom_site_label_2
    _geom_bond_site_symmetry_2
    _geom_bond_distance
    _geom_bond_publ_flag
    Cd1 Se4 . 2.6347(5) ?
    Cd1 Se1 . 2.6494(5) ?
    Cd1 Se5 . 2.6535(5) ?
    Cd1 Se8 . 2.6789(5) ?
    Se1 Se2 . 2.3402(5) ?
    Se2 Se3 . 2.3419(6) ?
    Se3 Se4 . 2.3411(6) ?
    Se5 Se6 . 2.3346(6) ?
    Se6 Se7 . 2.3401(7) ?
    Se7 Se8 . 2.3289(6) ?
    N1 C3 . 1.481(6) ?
    N1 C1 . 1.500(6) ?
    N1 C2 . 1.501(6) ?
    N1 C4 . 1.515(5) ?
    N2 C8 . 1.485(6) ?
    N2 C6 . 1.487(5) ?
    N2 C7 . 1.494(6) ?
    N2 C9 . 1.504(6) ?
    C1 H1A . 0.96 ?
    C1 H1B . 0.96 ?
    C1 H1C . 0.96 ?
    C2 H2A . 0.96 ?
    C2 H2B . 0.96 ?
    C2 H2C . 0.96 ?
    C3 H3A . 0.96 ?
    C3 H3B . 0.96 ?
    C3 H3C . 0.96 ?
    C4 C5 . 1.497(6) ?
    C4 H4A . 0.97 ?
    C4 H4B . 0.97 ?
    C5 H5A . 0.96 ?
    C5 H5B . 0.96 ?
    C5 H5C . 0.96 ?
    C6 H6A . 0.96 ?
    C6 H6B . 0.96 ?
    C6 H6C . 0.96 ?
    C7 H7A . 0.96 ?
    C7 H7B . 0.96 ?
    C7 H7C . 0.96 ?
    C8 H8A . 0.96 ?
    C8 H8B . 0.96 ?
    C8 H8C . 0.96 ?
    C9 C10 . 1.499(7) ?
    C9 H9A . 0.97 ?
    C9 H9B . 0.97 ?
    C10 H10A . 0.96 ?
    C10 H10B . 0.96 ?
    C10 H10C . 0.96 ?
loop_
    _geom_angle_atom_site_label_1
    _geom_angle_atom_site_label_2
    _geom_angle_atom_site_label_3
    _geom_angle_site_symmetry_1
    _geom_angle_site_symmetry_3
    _geom_angle
    _geom_angle_publ_flag
    Se4 Cd1 Se1 . . 102.462(15) ?
    Se4 Cd1 Se5 . . 102.001(17) ?
    Se1 Cd1 Se5 . . 129.652(18) ?
    Se4 Cd1 Se8 . . 130.416(18) ?
    Se1 Cd1 Se8 . . 95.396(16) ?
    Se5 Cd1 Se8 . . 101.053(16) ?
    Se2 Se1 Cd1 . . 98.899(19) ?
    Se1 Se2 Se3 . . 101.33(2) ?
    Se4 Se3 Se2 . . 101.76(2) ?
    Se3 Se4 Cd1 . . 96.841(19) ?
    Se6 Se5 Cd1 . . 98.053(19) ?
    Se5 Se6 Se7 . . 102.31(2) ?
    Se8 Se7 Se6 . . 100.97(2) ?
    Se7 Se8 Cd1 . . 99.156(19) ?
    C3 N1 C1 . . 110.3(4) ?
    C3 N1 C2 . . 109.4(4) ?
    C1 N1 C2 . . 108.5(3) ?
    C3 N1 C4 . . 111.0(3) ?
    C1 N1 C4 . . 110.3(3) ?
    C2 N1 C4 . . 107.4(3) ?
    C8 N2 C6 . . 109.4(3) ?
    C8 N2 C7 . . 109.1(4) ?
    C6 N2 C7 . . 108.6(4) ?
    C8 N2 C9 . . 111.8(4) ?
    C6 N2 C9 . . 111.6(4) ?
    C7 N2 C9 . . 106.2(4) ?
    N1 C1 H1A . . 109.5 ?
    N1 C1 H1B . . 109.5 ?
    H1A C1 H1B . . 109.5 ?
    N1 C1 H1C . . 109.5 ?
    H1A C1 H1C . . 109.5 ?
    H1B C1 H1C . . 109.5 ?
    N1 C2 H2A . . 109.5 ?
    N1 C2 H2B . . 109.5 ?
    H2A C2 H2B . . 109.5 ?
    N1 C2 H2C . . 109.5 ?
    H2A C2 H2C . . 109.5 ?
    H2B C2 H2C . . 109.5 ?
    N1 C3 H3A . . 109.5 ?
    N1 C3 H3B . . 109.5 ?
    H3A C3 H3B . . 109.5 ?
    N1 C3 H3C . . 109.5 ?
    H3A C3 H3C . . 109.5 ?
    H3B C3 H3C . . 109.5 ?
    C5 C4 N1 . . 114.9(4) ?
    C5 C4 H4A . . 108.5 ?
    N1 C4 H4A . . 108.5 ?
    C5 C4 H4B . . 108.5 ?
    N1 C4 H4B . . 108.5 ?
    H4A C4 H4B . . 107.5 ?
    C4 C5 H5A . . 109.5 ?
    C4 C5 H5B . . 109.5 ?
    H5A C5 H5B . . 109.5 ?
    C4 C5 H5C . . 109.5 ?
    H5A C5 H5C . . 109.5 ?
    H5B C5 H5C . . 109.5 ?
    N2 C6 H6A . . 109.5 ?
    N2 C6 H6B . . 109.5 ?
    H6A C6 H6B . . 109.5 ?
    N2 C6 H6C . . 109.5 ?
    H6A C6 H6C . . 109.5 ?
    H6B C6 H6C . . 109.5 ?
    N2 C7 H7A . . 109.5 ?
    N2 C7 H7B . . 109.5 ?
    H7A C7 H7B . . 109.5 ?
    N2 C7 H7C . . 109.5 ?
    H7A C7 H7C . . 109.5 ?
    H7B C7 H7C . . 109.5 ?
    N2 C8 H8A . . 109.5 ?
    N2 C8 H8B . . 109.5 ?
    H8A C8 H8B . . 109.5 ?
    N2 C8 H8C . . 109.5 ?
    H8A C8 H8C . . 109.5 ?
    H8B C8 H8C . . 109.5 ?
    C10 C9 N2 . . 115.3(4) ?
    C10 C9 H9A . . 108.4 ?
    N2 C9 H9A . . 108.4 ?
    C10 C9 H9B . . 108.4 ?
    N2 C9 H9B . . 108.4 ?
    H9A C9 H9B . . 107.5 ?
    C9 C10 H10A . . 109.5 ?
    C9 C10 H10B . . 109.5 ?
    H10A C10 H10B . . 109.5 ?
    C9 C10 H10C . . 109.5 ?
    H10A C10 H10C . . 109.5 ?
    H10B C10 H10C . . 109.5 ?
