# Supplementary material for: Bis(N,N,N-trimethyl­ethanaminium) bis­(1,4-tetra­selenido-κ2 Se 1,Se 4)cadmate
Source: Acta Crystallogr Sect E Struct Rep Online. 2011 Mar 2;67(Pt 4):m394. doi: 10.1107/S1600536811007227 (PMC3100066; doi:10.1107/S1600536811007227)
Supplement: Supplementary file 2 [file e-67-0m394-Isup2.hkl]

#
# h,k,l, Fc-squared, Fo-squared, sigma(Fo-squared) and status flag
#
data_I
_shelx_title '    CdSe in P2(1)/c'
_shelx_refln_list_code          4
_shelx_F_calc_maximum      726.97
_exptl_crystal_F_000      1688.00
_reflns_d_resolution_high  0.7492
 
loop_
 _symmetry_equiv_pos_as_xyz
 'x, y, z'
 '-x, y+1/2, -z+1/2'
 '-x, -y, -z'
 'x, -y-1/2, z-1/2'
 
_cell_length_a    12.5125
_cell_length_b    11.3273
_cell_length_c    16.7290
_cell_angle_alpha  90.000
_cell_angle_beta   95.174
_cell_angle_gamma  90.000
 
_shelx_F_squared_multiplier     1.000
 
loop_
 _refln_index_h
 _refln_index_k
 _refln_index_l
 _refln_F_squared_calc
 _refln_F_squared_meas
 _refln_F_squared_sigma
 _refln_observed_status
   1   0   0    17014.29    15323.68    605.60 o
   2   0   0     3686.10     3717.91    150.39 o
   3   0   0     3507.79     3653.85    143.50 o
   4   0   0   193627.05   220175.63   8374.79 o
   5   0   0   528489.63   597039.19  21659.70 o
   6   0   0      635.99      832.92     68.92 o
   7   0   0     1090.94     1344.61     70.23 o
   8   0   0      123.97      293.03     53.26 o
   9   0   0    62862.64    70949.92   3062.90 o
  10   0   0    64616.43    69990.13   3090.84 o
  11   0   0    14987.95    16058.72    827.62 o
  12   0   0     8907.38     9717.33    509.67 o
  13   0   0      238.80      486.49    105.85 o
  14   0   0     1405.84     1863.12    183.61 o
  15   0   0    10081.21    11484.77    639.18 o
  16   0   0    21422.77    19197.53   1979.47 o
   1   1   0      871.85      927.17     38.48 o
   2   1   0    13230.35    12531.41    362.56 o
   3   1   0    10186.72    10624.47    344.02 o
   4   1   0     5013.97     5099.80    139.60 o
   5   1   0     7574.28     7719.11    206.70 o
   6   1   0    23530.83    24602.14    695.06 o
   7   1   0     3282.96     3565.16    100.07 o
   8   1   0     2003.34     1991.00     60.92 o
   9   1   0     2951.77     3173.18     93.89 o
  10   1   0     2849.99     3160.06    119.12 o
  11   1   0     2847.26     2913.27    123.31 o
  12   1   0    12090.21    12433.90    459.42 o
  13   1   0      617.75      718.47     53.36 o
  14   1   0      271.10      315.20     57.30 o
  15   1   0      282.30      377.80     79.68 o
  16   1   0     2008.94     1654.93    107.81 o
   0   2   0    35321.52    31988.53   2309.06 o
   1   2   0     3373.57     3296.18    115.85 o
   2   2   0     1465.92     1326.26     52.53 o
   3   2   0      462.45      552.68     37.45 o
   4   2   0     4947.87     5024.49    158.76 o
   5   2   0    26491.00    25933.79    791.36 o
   6   2   0    23500.26    24148.61    701.38 o
   7   2   0      166.73      195.25     25.53 o
   8   2   0      277.83      366.43     33.53 o
   9   2   0      456.21      567.88     65.51 o
  10   2   0     3850.19     4052.83    138.77 o
  11   2   0    23334.58    25267.97    820.94 o
  12   2   0     1589.01     1783.51     85.44 o
  13   2   0      908.29      931.28     82.23 o
  14   2   0     2883.58     2740.87    152.68 o
  15   2   0        9.95      -71.45     71.45 o
  16   2   0     3464.05     3285.64    196.75 o
   1   3   0    95973.21    89185.98   3883.88 o
   2   3   0       44.42       98.14     13.38 o
   3   3   0    13463.29    12741.34    390.98 o
   4   3   0     8061.45     7691.01    236.98 o
   5   3   0    19739.04    20328.57    638.16 o
   6   3   0    72718.19    76592.80   2391.89 o
   7   3   0     9096.01     9355.12    312.93 o
   8   3   0     7101.05     7366.54    241.08 o
   9   3   0      283.91      345.48     43.78 o
  10   3   0    26022.65    26722.13    879.02 o
  11   3   0    26353.88    27591.33    988.57 o
  12   3   0      295.11      406.66     58.26 o
  13   3   0     3294.75     3483.45    201.46 o
  14   3   0       42.22       40.34     79.66 o
  15   3   0     5019.72     4605.93    297.76 o
  16   3   0     1812.61     1507.93    234.26 o
   0   4   0    25382.46    21003.06   1535.03 o
   1   4   0     7617.09     6692.71    338.62 o
   2   4   0    25064.91    22486.91    951.59 o
   3   4   0     3121.50     3119.75    116.95 o
   4   4   0      134.33      202.51     24.65 o
   5   4   0    28553.26    28874.12    844.35 o
   6   4   0      660.66      699.17     36.05 o
   7   4   0     5871.29     6223.31    205.56 o
   8   4   0    13496.28    14232.91    449.90 o
   9   4   0       64.35      136.10     34.32 o
  10   4   0     4652.67     4835.68    192.27 o
  11   4   0     4620.43     4826.32    208.21 o
  12   4   0     2974.42     3327.53    180.67 o
  13   4   0    16510.42    16574.59    859.73 o
  14   4   0      865.42      793.25    102.34 o
  15   4   0      123.41      126.82     81.59 o
  16   4   0      745.18      697.98    105.78 o
   1   5   0    19258.88    17326.07    861.53 o
   2   5   0     8834.16     8349.87    314.91 o
   3   5   0    13089.43    13047.44    537.03 o
   4   5   0    47675.83    47921.86   1853.45 o
   5   5   0    10633.64    10495.89    439.46 o
   6   5   0     3366.78     3373.18    114.37 o
   7   5   0     8192.16     8259.23    269.43 o
   8   5   0    30574.97    31501.71   1172.98 o
   9   5   0      477.52      604.45     53.97 o
  10   5   0      592.94      628.75     76.37 o
  11   5   0    12904.56    13814.20    622.49 o
  12   5   0       15.36       -3.29     58.50 o
  13   5   0     2354.42     2161.33    151.16 o
  14   5   0      385.70      461.34     84.00 o
  15   5   0     1424.03     1396.22    132.57 o
   0   6   0    22064.62    20925.92   1247.55 o
   1   6   0    64299.94    57445.26   2187.45 o
   2   6   0      579.50      637.07     50.78 o
   3   6   0    15808.51    15010.35    619.83 o
   4   6   0    13319.12    12942.25    530.25 o
   5   6   0    38075.86    36704.53   1477.04 o
   6   6   0     3389.44     3601.43    145.92 o
   7   6   0       12.81       54.67     40.59 o
   8   6   0     6175.41     6314.66    261.08 o
   9   6   0     1596.32     1643.23     95.69 o
  10   6   0     5583.43     6052.14    294.49 o
  11   6   0      318.34      390.49     60.55 o
  12   6   0      103.53      203.65     93.14 o
  13   6   0      136.99      183.80     72.82 o
  14   6   0      446.05      416.24     84.89 o
  15   6   0      215.10      281.06     84.75 o
   1   7   0     5653.50     5209.31    196.98 o
   2   7   0     1165.26     1129.32     56.94 o
   3   7   0    13082.27    12567.69    520.43 o
   4   7   0     6450.80     6223.95    270.13 o
   5   7   0      826.62      939.51     66.21 o
   6   7   0     1473.58     1452.75     85.75 o
   7   7   0    28651.25    29740.04   1195.64 o
   8   7   0     4767.00     5082.62    224.55 o
   9   7   0    10576.40    11491.59    534.55 o
  10   7   0      366.90      454.58     61.47 o
  11   7   0     1918.85     2007.50    110.25 o
  12   7   0     8673.01     8866.76    473.01 o
  13   7   0     3735.20     3868.69    214.43 o
  14   7   0      126.49      276.03     78.89 o
   0   8   0    24317.75    23279.35   1728.79 o
   1   8   0      554.86      563.27     39.44 o
   2   8   0     1571.91     1457.46     76.47 o
   3   8   0     2831.06     2700.71    142.53 o
   4   8   0     3062.87     3305.43    189.54 o
   5   8   0    31804.84    32486.15   1692.41 o
   6   8   0      204.35      192.89     44.42 o
   7   8   0      213.69      220.23     52.51 o
   8   8   0      312.70      323.92     58.95 o
   9   8   0     4221.24     4392.31    192.05 o
  10   8   0    14239.25    15367.43    637.97 o
  11   8   0        5.41      -17.91     61.22 o
  12   8   0      255.22      380.48     72.77 o
  13   8   0      179.33      157.86     75.78 o
  14   8   0     4064.13     3878.41    305.21 o
   1   9   0    25026.28    21714.45   1001.87 o
   2   9   0     5505.17     4871.54    242.25 o
   3   9   0     9818.21     8648.14    440.49 o
   4   9   0    18080.02    17384.96    928.76 o
   5   9   0     1429.60     1387.27    140.91 o
   6   9   0    26553.87    21849.05   1899.62 o
   7   9   0       86.08       -2.83     73.42 o
   8   9   0     4527.58     4879.58    423.86 o
   9   9   0     7655.94     8410.70    395.64 o
  10   9   0     5435.91     5721.56    264.59 o
  11   9   0     6292.17     6735.02    356.96 o
  12   9   0       32.39      -71.02     80.78 o
  13   9   0     3848.47     4010.88    358.70 o
   0  10   0      262.44      202.42    144.60 o
   1  10   0     3467.73     3056.42    163.13 o
   2  10   0      388.80      311.32     54.03 o
   3  10   0      661.80      576.17     73.74 o
   4  10   0     4964.14     4389.46    232.31 o
   5  10   0     3784.07     4021.79    332.95 o
   6  10   0     7433.67     7012.77    787.91 o
   7  10   0     1912.16     1794.77    175.27 o
   8  10   0      585.59      801.57    102.92 o
   9  10   0        1.98       69.67     90.10 o
  10  10   0     3332.50     4147.12    324.00 o
  11  10   0     1320.48     1592.43    190.08 o
  12  10   0     5081.47     5589.98    343.61 o
   1  11   0       78.88       43.17     57.41 o
   2  11   0        3.50      -49.09     49.09 o
   3  11   0      108.40       60.34     53.88 o
   4  11   0      259.72      240.41     64.88 o
   5  11   0     1348.69     1304.27    130.34 o
   6  11   0      376.11      446.29     88.86 o
   7  11   0      964.62     1056.67    147.25 o
   8  11   0     1775.79     2283.62    294.26 o
   9  11   0     1540.10     1625.27    249.91 o
  10  11   0       47.51      171.14     93.81 o
  11  11   0      547.35      793.07    122.00 o
   0  12   0     5305.31     4213.89    489.15 o
   1  12   0     5919.53     4925.80    292.96 o
   2  12   0      756.14      671.89     83.41 o
   3  12   0     5585.86     4659.90    544.06 o
   4  12   0       93.39      139.96     71.02 o
   5  12   0     1773.26     1672.40    202.63 o
   6  12   0     1713.90     1598.77    165.88 o
   7  12   0      409.65      469.33     81.53 o
   8  12   0     1314.75     1505.84    202.35 o
   9  12   0      103.74       39.12     82.22 o
  10  12   0     1244.86     1568.48    146.54 o
   1  13   0     1540.93     1336.36    112.08 o
   2  13   0     3751.95     3399.41    399.80 o
   3  13   0     1585.09     1331.69    161.68 o
   4  13   0        7.49       67.62     76.36 o
   5  13   0       18.48       64.20     80.33 o
   6  13   0     3860.27     3056.05    307.47 o
   7  13   0     2756.62     2980.68    400.16 o
   8  13   0      239.02      244.29    128.31 o
   0  14   0     3163.77     2935.35    324.90 o
   1  14   0     1855.41     1694.98    146.13 o
   2  14   0      931.64      801.52     98.91 o
   3  14   0       30.11      -21.31     78.99 o
   4  14   0     1916.42     2088.81    249.02 o
   5  14   0     2114.49     2399.16    364.24 o
   6  14   0      710.60      729.97    198.48 o
   1  15   0       15.92      -36.80    102.22 o
 -16   1   1     2967.68     2827.33    175.59 o
 -15   1   1     9009.31     8909.19    417.58 o
 -14   1   1     1067.27     1061.43     85.88 o
 -13   1   1      269.77      295.54     50.06 o
 -12   1   1        4.98       74.11     59.36 o
 -11   1   1    42709.07    46095.78   1558.95 o
 -10   1   1    19880.53    21772.22    732.93 o
  -9   1   1     2394.10     2746.32     93.74 o
  -8   1   1      475.17      448.09     29.89 o
  -7   1   1    13582.18    13650.75    405.87 o
  -6   1   1   105154.31   110772.49   3230.69 o
  -5   1   1    52563.98    54023.45   1530.67 o
  -4   1   1    37020.46    38071.14   1114.86 o
  -3   1   1    71563.88    71351.34   2523.45 o
  -2   1   1     8642.38     8264.33    318.90 o
  -1   1   1   169440.47   180591.47   7680.27 o
   0   1   1       52.14      122.45     14.37 o
   1   1   1    23142.48    23296.56    665.13 o
   2   1   1    32250.35    32569.42    877.34 o
   3   1   1     8484.27     8500.20    234.84 o
   4   1   1   124842.48   130986.37   3562.65 o
   5   1   1    52305.04    56537.96   1489.64 o
   6   1   1     7284.17     7636.80    210.87 o
   7   1   1     4639.44     4805.88    140.48 o
   8   1   1     2546.01     2704.57     83.33 o
   9   1   1     6840.53     7124.39    213.23 o
  10   1   1    17274.91    18768.92    624.54 o
  11   1   1     3101.09     3235.52    132.40 o
  12   1   1     5857.20     6158.69    237.37 o
  13   1   1      147.16      249.27     47.76 o
  14   1   1     2208.27     2320.43    119.55 o
  15   1   1    10647.42    10849.95    459.99 o
  16   1   1      487.33      500.02    104.51 o
 -16   2   1     4468.37     4277.12    242.55 o
 -15   2   1      684.46      762.91    101.82 o
 -14   2   1     7798.91     7338.80    388.50 o
 -13   2   1       83.01       68.66     53.18 o
 -12   2   1    17024.93    16977.60    658.06 o
 -11   2   1       29.87       38.32     39.33 o
 -10   2   1       31.67       47.92     36.47 o
  -9   2   1     4169.32     4372.39    138.24 o
  -8   2   1     3602.70     3849.61    119.87 o
  -7   2   1     5564.70     5706.54    197.98 o
  -6   2   1        4.78      103.32     24.08 o
  -5   2   1     2966.15     3331.22    112.14 o
  -4   2   1     9123.08     9440.31    300.06 o
  -3   2   1     1942.45     2059.94     80.61 o
  -2   2   1     2442.71     2494.13     80.94 o
  -1   2   1     3471.10     3355.47    128.24 o
   0   2   1    27175.46    27297.99   1152.75 o
   1   2   1   122479.30   121280.45   4307.98 o
   2   2   1    52387.97    50128.45   1455.90 o
   3   2   1     4516.06     4513.77    121.34 o
   4   2   1    28146.91    28707.30    914.72 o
   5   2   1     1699.33     1835.55     58.19 o
   6   2   1     7503.99     7855.47    241.42 o
   7   2   1     4046.20     4128.63    134.46 o
   8   2   1       76.85      127.11     28.10 o
   9   2   1      380.98      509.98     37.78 o
  10   2   1     3013.62     3410.06    114.78 o
  11   2   1     3015.30     3269.22    128.45 o
  12   2   1      217.83      149.10     43.10 o
  13   2   1       65.87       46.30     43.11 o
  14   2   1     3087.70     2916.86    158.90 o
  15   2   1      218.97      284.95     74.94 o
  16   2   1     4601.87     4285.49    240.68 o
 -16   3   1     1135.29     1125.40    108.58 o
 -15   3   1     4914.05     4498.73    295.24 o
 -14   3   1     1733.01     1580.88    135.95 o
 -13   3   1     1476.11     1646.79    119.81 o
 -12   3   1      412.62      395.93     59.20 o
 -11   3   1      225.12      287.45     59.71 o
 -10   3   1    25522.55    26743.40    923.27 o
  -9   3   1    14567.54    15299.12    510.11 o
  -8   3   1     6453.20     6784.73    231.40 o
  -7   3   1     3973.89     4375.27    150.92 o
  -6   3   1    37593.83    39627.92   1417.66 o
  -5   3   1    13770.38    14349.87    458.64 o
  -4   3   1      462.66      537.70     30.62 o
  -3   3   1     7259.33     6565.82    214.33 o
  -2   3   1     8453.90     8061.00    275.41 o
  -1   3   1    25108.36    22430.70    929.99 o
   0   3   1     7857.84     7470.08    316.00 o
   1   3   1    44737.39    45208.50   1965.37 o
   2   3   1     1482.95     1405.82     75.82 o
   3   3   1      141.73      178.82     20.00 o
   4   3   1    11477.71    11375.19    351.94 o
   5   3   1      205.28      266.59     23.79 o
   6   3   1   100540.23   103082.59   2975.77 o
   7   3   1      639.70      648.73     35.36 o
   8   3   1    14649.80    14450.94    434.01 o
   9   3   1    10412.60    10580.53    329.76 o
  10   3   1    33579.05    35587.65   1109.41 o
  11   3   1     8398.25     8752.63    320.79 o
  12   3   1     3568.58     3726.93    157.37 o
  13   3   1      151.90      284.58     70.03 o
  14   3   1      117.42      158.06     76.86 o
  15   3   1     6241.96     5977.31    324.53 o
  16   3   1     2785.31     2510.20    186.07 o
 -16   4   1       31.68      103.37     91.37 o
 -15   4   1      622.91      615.90    102.29 o
 -14   4   1      646.96      665.65    101.29 o
 -13   4   1     2560.02     2556.60    167.29 o
 -12   4   1       46.36       32.99     51.92 o
 -11   4   1     4138.07     4176.60    190.06 o
 -10   4   1      998.23      962.29     67.58 o
  -9   4   1    12804.40    13556.70    480.06 o
  -8   4   1      292.96      393.64     34.92 o
  -7   4   1     2261.33     2582.60     95.72 o
  -6   4   1      538.37      566.48     31.22 o
  -5   4   1     2981.14     2894.21    108.45 o
  -4   4   1    21519.79    20726.96    710.40 o
  -3   4   1     3448.09     3198.84    119.01 o
  -2   4   1      297.87      370.00     29.28 o
  -1   4   1    16680.46    15339.08    601.03 o
   0   4   1     3885.67     3797.84    152.17 o
   1   4   1      297.43      326.89     30.24 o
   2   4   1      329.37      385.27     21.94 o
   3   4   1    15595.50    15095.89    538.85 o
   4   4   1     1500.21     1591.32     57.57 o
   5   4   1      409.46      366.74     21.99 o
   6   4   1    15133.41    15035.53    478.67 o
   7   4   1    11847.08    11886.75    387.25 o
   8   4   1      253.19      287.53     40.14 o
   9   4   1      716.51      726.37     44.75 o
  10   4   1     1848.74     1903.74     96.19 o
  11   4   1     4462.87     4546.37    211.19 o
  12   4   1     4060.01     3931.74    235.01 o
  13   4   1     2219.66     2266.78    150.91 o
  14   4   1        9.07       -3.75     70.84 o
  15   4   1     5653.16     5521.22    349.34 o
 -15   5   1       73.34       -9.93     88.66 o
 -14   5   1     2814.53     2724.89    176.85 o
 -13   5   1     2263.80     2239.37    150.55 o
 -12   5   1     1572.66     1610.71    112.51 o
 -11   5   1    15151.15    15639.78    699.14 o
 -10   5   1      415.16      427.70     53.45 o
  -9   5   1    11328.67    12187.56    478.02 o
  -8   5   1    10593.71    11373.83    433.32 o
  -7   5   1     7305.79     7224.76    235.50 o
  -6   5   1    28696.17    27418.10    848.19 o
  -5   5   1     5267.84     5251.95    181.48 o
  -4   5   1    53465.25    51944.21   1934.47 o
  -3   5   1     5560.86     5093.86    198.27 o
  -2   5   1    22685.36    20889.68    822.24 o
  -1   5   1    13398.14    11926.77    471.42 o
   0   5   1     6164.67     5747.25    229.49 o
   1   5   1    47010.10    44725.57   1860.49 o
   2   5   1     8562.89     7917.57    274.16 o
   3   5   1     8035.13     7900.08    296.40 o
   4   5   1       45.59      123.17     31.06 o
   5   5   1      538.29      630.92     35.08 o
   6   5   1    15535.47    15945.01    551.42 o
   7   5   1     4114.47     3985.21    139.03 o
   8   5   1      166.44      175.27     43.79 o
   9   5   1      633.01      652.41     59.51 o
  10   5   1      607.10      714.20     90.50 o
  11   5   1     9097.22     9963.35    423.51 o
  12   5   1       64.23      118.43     64.27 o
  13   5   1      169.74      104.94     67.82 o
  14   5   1     1315.30     1330.04    111.79 o
  15   5   1      424.44      623.91     89.66 o
 -15   6   1     4359.08     4012.57    241.67 o
 -14   6   1     3330.28     3456.52    211.65 o
 -13   6   1     2661.65     2592.61    158.95 o
 -12   6   1      553.67      623.50     83.42 o
 -11   6   1      240.05      240.83     60.43 o
 -10   6   1     4792.10     5108.45    217.49 o
  -9   6   1     3052.73     3197.66    163.06 o
  -8   6   1      594.71      593.37     79.24 o
  -7   6   1     8321.82     8588.18    343.40 o
  -6   6   1       33.92      120.46     38.95 o
  -5   6   1      678.07      720.76     53.83 o
  -4   6   1     3841.55     3905.07    190.30 o
  -3   6   1    25558.12    23466.33   1009.61 o
  -2   6   1    37186.30    33409.66   1430.45 o
  -1   6   1    13667.50    12790.62    504.98 o
   0   6   1     1221.45     1131.30     55.68 o
   1   6   1    34830.72    32361.88   1296.61 o
   2   6   1    44461.24    41260.12   1424.05 o
   3   6   1    54089.53    50242.93   1961.97 o
   4   6   1     3286.12     3105.54    115.23 o
   5   6   1    12270.90    11697.06    450.58 o
   6   6   1    22396.59    22065.58    778.63 o
   7   6   1    26821.04    27944.98   1134.21 o
   8   6   1     7948.96     7992.95    346.30 o
   9   6   1       27.82       78.22     46.34 o
  10   6   1     1652.05     1637.39    105.77 o
  11   6   1     5133.44     5607.09    250.00 o
  12   6   1     2410.42     2391.44    161.43 o
  13   6   1        1.42       -1.01     67.45 o
  14   6   1      860.81      750.97     91.38 o
  15   6   1      131.09      107.50     79.20 o
 -14   7   1      221.51      271.58     81.71 o
 -13   7   1      260.35      434.71    140.22 o
 -12   7   1      249.46      325.58     76.19 o
 -11   7   1        2.28       37.69     58.41 o
 -10   7   1     1802.33     2052.01    107.69 o
  -9   7   1       20.71       22.99     50.41 o
  -8   7   1      240.69      185.18     49.58 o
  -7   7   1     1845.99     1829.53     93.69 o
  -6   7   1     2734.22     2983.33    147.19 o
  -5   7   1    14860.00    13810.38    545.54 o
  -4   7   1    13051.23    12420.53    615.63 o
  -3   7   1     2763.65     2469.52    111.17 o
  -2   7   1     3614.81     3185.06    135.09 o
  -1   7   1     3652.63     3228.11    137.43 o
   0   7   1     4918.16     4322.22    172.94 o
   1   7   1     6544.37     5792.55    216.09 o
   2   7   1      896.74      839.89     35.72 o
   3   7   1     2504.29     2486.56    106.29 o
   4   7   1     7672.72     7178.66    320.45 o
   5   7   1      572.74      674.44     58.56 o
   6   7   1      476.78      500.29     53.42 o
   7   7   1      478.67      575.78     59.45 o
   8   7   1      745.31      753.99     60.17 o
   9   7   1     1147.83     1255.08     83.71 o
  10   7   1     1435.49     1553.04    129.60 o
  11   7   1     4764.40     4783.04    224.72 o
  12   7   1      342.94      474.24     74.28 o
  13   7   1      158.85      209.01     72.19 o
  14   7   1     2561.61     2498.18    154.69 o
 -14   8   1     2701.91     2621.11    162.34 o
 -13   8   1      322.16      570.39     90.67 o
 -12   8   1     3342.82     3812.06    225.72 o
 -11   8   1     4142.79     4705.26    219.00 o
 -10   8   1    12430.00    13523.96    566.73 o
  -9   8   1      263.30      296.03     54.58 o
  -8   8   1       42.16      104.77     54.71 o
  -7   8   1    22094.31    24786.35   1221.04 o
  -6   8   1      391.57      303.37     77.30 o
  -5   8   1    24884.23    24872.66   1136.46 o
  -4   8   1      783.49      776.64     84.11 o
  -3   8   1      626.50      710.53     62.10 o
  -2   8   1    36931.61    32587.38   1331.23 o
  -1   8   1    14629.73    12605.03    517.84 o
   0   8   1     8396.76     7278.43    294.08 o
   1   8   1       59.41       97.80     27.53 o
   2   8   1    18967.29    17564.80    817.07 o
   3   8   1     1644.98     1689.87    102.92 o
   4   8   1     2799.10     2846.14    162.27 o
   5   8   1    14434.14    13902.45    937.98 o
   6   8   1     9704.97     9412.17    553.55 o
   7   8   1     1392.90     1419.06    100.83 o
   8   8   1     1489.10     1635.03    101.35 o
   9   8   1     6351.33     6953.33    331.04 o
  10   8   1     1837.77     2272.98    134.74 o
  11   8   1     5467.03     5596.36    322.28 o
  12   8   1       58.56        7.62     76.19 o
  13   8   1      573.08      432.32     93.23 o
  14   8   1     4718.94     4881.98    326.52 o
 -13   9   1      117.20      167.98     95.92 o
 -12   9   1      328.39      359.18    113.94 o
 -11   9   1      333.45      396.44     85.71 o
 -10   9   1      391.03      472.85     81.11 o
  -9   9   1    14762.16    16850.08    826.02 o
  -8   9   1        2.47       35.01     65.40 o
  -7   9   1     8077.15     8875.90    739.58 o
  -6   9   1      575.74      660.75    150.57 o
  -5   9   1     8972.82     8367.38    747.76 o
  -4   9   1     9029.34     8280.92    505.38 o
  -3   9   1     2139.02     2097.96    130.62 o
  -2   9   1      160.83      104.17     52.73 o
  -1   9   1      258.99      222.98     39.50 o
   0   9   1     1752.63     1585.90     85.04 o
   1   9   1     2922.99     2278.10    129.62 o
   2   9   1     7147.79     6670.79    316.58 o
   3   9   1      522.02      504.76     60.27 o
   4   9   1     3455.05     3292.01    201.89 o
   5   9   1     2694.94     2987.06    251.64 o
   6   9   1      925.71     1077.67    103.54 o
   7   9   1    24937.68    28229.03   1451.95 o
   8   9   1      754.94      838.08     86.97 o
   9   9   1    21160.10    24077.13   1197.94 o
  10   9   1       48.43      262.40     87.48 o
  11   9   1    10643.88    11056.81    556.00 o
  12   9   1     5143.04     5018.43    332.21 o
  13   9   1     3518.12     3819.91    380.63 o
 -12  10   1     1613.14     1580.88    181.84 o
 -11  10   1       58.93      228.88     83.69 o
 -10  10   1     1112.94     1233.75    132.65 o
  -9  10   1     3139.92     3971.67    514.06 o
  -8  10   1       90.82      258.40     85.18 o
  -7  10   1     3387.54     3416.05    329.45 o
  -6  10   1       69.02       14.12     71.17 o
  -5  10   1     2094.64     1851.15    233.26 o
  -4  10   1     1208.56     1067.56     93.43 o
  -3  10   1     4025.09     3686.23    222.07 o
  -2  10   1     7086.87     6325.10    298.33 o
  -1  10   1        4.08      -22.60     53.07 o
   0  10   1     5011.02     4361.10    247.71 o
   1  10   1     3710.54     3448.94    235.12 o
   2  10   1     3796.50     3241.52    173.39 o
   3  10   1     8503.30     7402.13    387.47 o
   4  10   1     2287.41     1969.10    192.14 o
   5  10   1      115.52       57.37     61.09 o
   6  10   1     1744.14     1819.77    136.21 o
   7  10   1     5848.13     6694.17    349.96 o
   8  10   1      868.18     1085.13     97.86 o
   9  10   1     1889.79     2140.03    177.58 o
  10  10   1       47.85      113.99     86.20 o
  11  10   1     1100.82     1188.03    127.16 o
  12  10   1     1707.81     1649.78    165.87 o
 -11  11   1     1080.90     1392.59    248.07 o
 -10  11   1     1025.31     1135.78    171.89 o
  -9  11   1      710.70      751.04    113.56 o
  -8  11   1      411.13      413.76     97.33 o
  -7  11   1       38.24      -51.57     77.96 o
  -6  11   1     3956.00     3675.19    347.18 o
  -5  11   1       10.62      135.99     71.38 o
  -4  11   1     2406.12     2115.41    218.83 o
  -3  11   1     1299.88     1311.11     92.66 o
  -2  11   1       36.94       64.65     59.00 o
  -1  11   1     6657.69     5676.98    320.72 o
   0  11   1      164.50      243.98     61.45 o
   1  11   1     1656.15     1616.67    118.73 o
   2  11   1     2371.92     2192.04    126.78 o
   3  11   1        2.56      -28.46     55.57 o
   4  11   1     4697.67     3573.80    356.58 o
   5  11   1     1309.36     1322.94    198.26 o
   6  11   1        3.72        0.01     64.35 o
   7  11   1     2141.05     2168.74    257.10 o
   8  11   1        1.33       33.89     72.51 o
   9  11   1     1669.39     2192.02    269.67 o
  10  11   1     1132.26     1601.08    184.40 o
  11  11   1      142.70      164.16     97.74 o
 -10  12   1      114.87      193.35    104.39 o
  -9  12   1     1266.99     1553.47    187.12 o
  -8  12   1      143.74        9.92     89.59 o
  -7  12   1      984.88      965.49    114.16 o
  -6  12   1      121.90      140.26     70.83 o
  -5  12   1     1637.03     1422.24    177.53 o
  -4  12   1     7766.67     6567.58    470.66 o
  -3  12   1       85.75       72.32     68.66 o
  -2  12   1      967.59     1041.90     95.63 o
  -1  12   1     2459.50     1968.55    137.28 o
   0  12   1    11495.40     9849.83    518.68 o
   1  12   1     9968.18     7223.22    543.13 o
   2  12   1     2091.56     1994.21    139.02 o
   3  12   1      505.07      490.62     85.95 o
   4  12   1     8901.86     6992.18    491.66 o
   5  12   1     7693.68     6957.12    544.13 o
   6  12   1     9865.22     7228.41    691.28 o
   7  12   1       20.25        8.83     74.41 o
   8  12   1      477.61      354.37     83.66 o
   9  12   1     1925.00     2167.62    276.23 o
  10  12   1     3339.60     3801.45    341.59 o
  -8  13   1     1422.53     1287.94    189.12 o
  -7  13   1     1206.10     1264.88    216.77 o
  -6  13   1     6593.91     4560.58    364.81 o
  -5  13   1     1186.53     1134.76    157.86 o
  -4  13   1     5723.16     4168.14    378.84 o
  -3  13   1        1.92      -44.10     71.39 o
  -2  13   1     6182.45     5711.34    485.95 o
  -1  13   1     1404.81     1328.52    113.53 o
   0  13   1     2493.44     2529.38    239.08 o
   1  13   1      795.67      678.68     87.60 o
   2  13   1      252.69      245.78     76.86 o
   3  13   1     3129.71     3187.00    383.22 o
   4  13   1       19.96       54.95     79.34 o
   5  13   1      484.18      532.86     93.80 o
   6  13   1      725.42      663.06     91.14 o
   7  13   1       76.19       53.43     78.96 o
   8  13   1        1.42        2.55     93.02 o
  -6  14   1      191.77      132.39     93.69 o
  -5  14   1       66.73       71.50     81.50 o
  -4  14   1      131.15      169.30     81.44 o
  -3  14   1        5.27      -94.49     94.49 o
  -2  14   1      752.24      636.03     92.37 o
  -1  14   1      191.02      180.57     73.88 o
   0  14   1      445.93      290.03     80.51 o
   1  14   1     1742.46     1557.88    164.67 o
   2  14   1     1525.23     1343.37    121.23 o
   3  14   1       15.81      128.77     83.36 o
   4  14   1      133.98      171.20     83.38 o
   5  14   1      416.36      361.00    109.91 o
   6  14   1       38.89      160.79    118.43 o
  -1  15   1      347.74      271.10    123.35 o
   0  15   1      659.74      904.30    143.02 o
   1  15   1       66.24       32.67    110.85 o
 -16   0   2    16156.94    14024.43   1006.23 o
 -15   0   2      298.38      223.20    111.07 o
 -14   0   2      564.60      705.39     96.51 o
 -13   0   2    13078.09    12951.35    675.53 o
 -12   0   2    93845.58   101570.72   4571.49 o
 -11   0   2     7652.38     8481.35    402.04 o
 -10   0   2     1331.63     1555.63     99.92 o
  -9   0   2      147.54      163.91     35.82 o
  -8   0   2   100940.55   103173.95   3714.74 o
  -7   0   2    93975.66    96002.22   3650.52 o
  -6   0   2    14330.24    15616.54    636.70 o
  -5   0   2    41282.38    40096.95   1473.24 o
  -4   0   2       81.32      115.93     18.37 o
  -3   0   2   116494.37   119042.70   4848.03 o
  -2   0   2    34091.47    33179.95   1334.22 o
  -1   0   2     2531.14     2217.43    157.87 o
   0   0   2   168175.50   162574.95   7306.09 o
   1   0   2      279.93      340.36     14.37 o
   2   0   2    22768.66    23220.32    780.87 o
   3   0   2    39799.01    41940.53   1508.00 o
   4   0   2   156526.05   170768.06   6475.06 o
   5   0   2    73319.81    77954.98   2959.28 o
   6   0   2    10761.89    10787.48    401.29 o
   7   0   2      100.07      147.88     32.72 o
   8   0   2      855.14     1162.76    108.70 o
   9   0   2    39179.62    40792.17   1581.81 o
  10   0   2    31264.18    32843.72   1667.15 o
  11   0   2        5.19       75.93     55.91 o
  12   0   2       26.57      -52.87     55.90 o
  13   0   2       18.05       98.23     61.62 o
  14   0   2     2011.96     1887.25    146.73 o
  15   0   2     4396.68     4165.77    269.70 o
  16   0   2     5266.72     5521.11    431.46 o
 -16   1   2        2.27       79.68     87.86 o
 -15   1   2     6806.90     6353.43    342.72 o
 -14   1   2       49.35       30.37     62.96 o
 -13   1   2      167.41      291.15     55.67 o
 -12   1   2     1496.47     1608.83     80.77 o
 -11   1   2     4921.02     5099.86    196.30 o
 -10   1   2    31944.83    33706.95   1109.47 o
  -9   1   2        4.30       70.08     29.27 o
  -8   1   2     5091.29     4991.26    161.11 o
  -7   1   2       52.57      104.48     22.13 o
  -6   1   2    61966.14    63079.66   1788.30 o
  -5   1   2    28221.34    29078.29    823.65 o
  -4   1   2     8488.45     8878.10    277.72 o
  -3   1   2     3226.06     3341.24    142.13 o
  -2   1   2    70004.49    67352.92   2213.65 o
  -1   1   2    14869.06    14652.42    537.96 o
   0   1   2    63779.34    63440.37   2163.59 o
   1   1   2      162.94      239.44     10.24 o
   2   1   2      675.85      604.71     19.31 o
   3   1   2    10471.80    10592.11    275.06 o
   4   1   2    26924.04    29186.50    795.70 o
   5   1   2    41201.43    42175.38   1146.34 o
   6   1   2    12875.87    13515.46    372.64 o
   7   1   2     1778.69     1977.97     63.94 o
   8   1   2       19.92      101.76     29.28 o
   9   1   2    30690.64    31607.97    896.52 o
  10   1   2      227.52      283.19     37.65 o
  11   1   2      469.70      590.09     73.55 o
  12   1   2     3130.05     3126.15    129.00 o
  13   1   2     2670.44     2660.93    118.46 o
  14   1   2     1804.46     1746.69    100.03 o
  15   1   2      242.34      180.50     61.69 o
  16   1   2     3681.93     3258.05    194.57 o
 -16   2   2      107.53        4.50     87.56 o
 -15   2   2      127.59      117.54     91.01 o
 -14   2   2     3911.30     4139.02    275.42 o
 -13   2   2     1190.16     1204.30    104.54 o
 -12   2   2      934.79      943.04     70.67 o
 -11   2   2     5469.88     5205.32    201.26 o
 -10   2   2     2219.47     2442.69    102.07 o
  -9   2   2       50.76       72.19     32.86 o
  -8   2   2     4808.43     5239.14    175.32 o
  -7   2   2     1371.32     1556.00     64.13 o
  -6   2   2     1826.88     1817.18     75.98 o
  -5   2   2    11181.55    11219.97    375.00 o
  -4   2   2     3457.19     3332.67    122.84 o
  -3   2   2    16816.12    17638.24    617.05 o
  -2   2   2      467.01      450.72     30.83 o
  -1   2   2       39.77       64.65     11.71 o
   0   2   2     6926.23     6624.65    235.57 o
   1   2   2    12095.82    12348.68    404.96 o
   2   2   2    20483.59    19247.55    554.75 o
   3   2   2    14281.83    14461.23    383.57 o
   4   2   2      368.42      432.52     25.58 o
   5   2   2     5512.61     5207.30    155.14 o
   6   2   2    38551.78    39225.30   1085.01 o
   7   2   2       89.12      120.27     22.41 o
   8   2   2       69.19      147.78     25.23 o
   9   2   2      313.57      326.55     32.30 o
  10   2   2      285.30      232.69     35.39 o
  11   2   2    16964.50    17152.56    570.77 o
  12   2   2       76.96       97.19     39.99 o
  13   2   2      176.32      250.90     51.88 o
  14   2   2      634.41      653.38     68.20 o
  15   2   2     1396.95     1233.51    105.51 o
  16   2   2     3253.20     3047.71    184.48 o
 -16   3   2      477.48      504.70    101.13 o
 -15   3   2     2344.68     2333.84    212.52 o
 -14   3   2     2434.71     2262.28    155.86 o
 -13   3   2     3627.11     3843.58    225.75 o
 -12   3   2      647.51      776.00     74.87 o
 -11   3   2     7636.82     7786.34    290.83 o
 -10   3   2     4284.31     4506.04    160.97 o
  -9   3   2      177.82      217.86     36.42 o
  -8   3   2       53.93       80.31     33.42 o
  -7   3   2    19758.30    20240.44    668.23 o
  -6   3   2    30504.02    31033.97    999.98 o
  -5   3   2      108.54      215.54     44.77 o
  -4   3   2     7056.36     6519.18    206.21 o
  -3   3   2     3548.76     3482.07    124.94 o
  -2   3   2    39985.41    40225.37   1403.96 o
  -1   3   2    37589.64    37277.15   1394.74 o
   0   3   2     4663.13     4340.23    150.36 o
   1   3   2    27923.75    26892.38    867.12 o
   2   3   2       82.61      153.98     21.36 o
   3   3   2     6171.77     6246.57    167.09 o
   4   3   2      216.13      222.30     17.39 o
   5   3   2    20736.68    20656.99    601.79 o
   6   3   2     2720.86     2927.98     93.71 o
   7   3   2    10092.55    10664.46    315.28 o
   8   3   2     4473.35     4724.40    152.59 o
   9   3   2     8733.46     9042.14    283.87 o
  10   3   2    10742.88    11356.80    352.16 o
  11   3   2     1316.04     1474.02     72.49 o
  12   3   2    17056.65    17613.45    695.54 o
  13   3   2    11632.30    11496.79    536.31 o
  14   3   2     3995.39     3907.56    219.69 o
  15   3   2     3313.39     3029.43    182.66 o
  16   3   2      957.27     1053.96    116.66 o
 -16   4   2     3051.18     2947.13    181.64 o
 -15   4   2      698.38      736.81     92.28 o
 -14   4   2     8948.03     9051.79    541.61 o
 -13   4   2    10448.90    10047.44    524.30 o
 -12   4   2       46.09       14.68     55.26 o
 -11   4   2    25068.23    26098.07   1043.04 o
 -10   4   2     7185.95     7611.82    324.39 o
  -9   4   2    10206.97    10843.38    370.92 o
  -8   4   2     7052.18     7716.84    258.96 o
  -7   4   2     1891.77     2072.28     88.16 o
  -6   4   2    18372.70    18695.56    626.65 o
  -5   4   2    46564.13    44868.22   1447.69 o
  -4   4   2    39501.32    38401.09   1331.68 o
  -3   4   2     2042.73     1972.31     70.45 o
  -2   4   2      321.92      296.85     18.44 o
  -1   4   2     3711.65     3378.42    136.11 o
   0   4   2   124766.17   122256.55   4439.60 o
   1   4   2    92372.55    88631.77   3216.58 o
   2   4   2     7325.33     6854.31    250.79 o
   3   4   2     8233.70     7999.67    261.59 o
   4   4   2     1720.97     1619.29     61.60 o
   5   4   2   208206.78   204846.95   6990.36 o
   6   4   2     8475.55     8127.72    250.15 o
   7   4   2      167.57      191.07     28.41 o
   8   4   2       10.76       45.64     29.74 o
   9   4   2     3939.46     4119.14    156.58 o
  10   4   2    71542.47    75119.07   2749.94 o
  11   4   2      505.80      568.99     56.24 o
  12   4   2      216.79      301.74     61.82 o
  13   4   2      285.50      292.97     74.75 o
  14   4   2     3746.40     3776.03    221.68 o
  15   4   2     9174.81     8819.84    521.82 o
 -15   5   2     1001.82      970.33    125.19 o
 -14   5   2      100.04      272.61     95.69 o
 -13   5   2     3207.51     3310.39    192.70 o
 -12   5   2      485.36      486.35     65.94 o
 -11   5   2     7931.23     8620.53    383.75 o
 -10   5   2     3815.72     4062.95    176.33 o
  -9   5   2      326.69      345.22     52.66 o
  -8   5   2    32516.88    34064.98   1205.84 o
  -7   5   2     1628.41     1614.51     64.23 o
  -6   5   2     1581.23     1578.31     75.42 o
  -5   5   2    15354.78    15348.54    538.11 o
  -4   5   2    40850.40    39762.56   1372.88 o
  -3   5   2    10305.10     9924.33    331.41 o
  -2   5   2     3600.24     3835.62    144.82 o
  -1   5   2    45751.84    44150.08   1683.77 o
   0   5   2      861.41      888.26     44.87 o
   1   5   2    30464.21    28975.21   1047.87 o
   2   5   2    16676.98    16020.03    543.28 o
   3   5   2     2988.54     2874.93    100.87 o
   4   5   2    26726.22    26141.38    866.11 o
   5   5   2        1.52       28.94     20.22 o
   6   5   2     6301.90     6169.81    209.20 o
   7   5   2    14721.31    14674.61    528.60 o
   8   5   2    17489.93    18415.87    682.57 o
   9   5   2     2929.99     3165.34    132.23 o
  10   5   2     3108.16     2991.62    140.33 o
  11   5   2    13303.74    13560.68    564.40 o
  12   5   2      503.42      553.65     75.91 o
  13   5   2     1464.08     1597.92    171.01 o
  14   5   2     3732.52     3676.79    298.34 o
  15   5   2     1078.19     1301.61    112.45 o
 -15   6   2      724.96      600.41    105.26 o
 -14   6   2     1855.67     1909.32    146.13 o
 -13   6   2     3524.77     3435.47    243.94 o
 -12   6   2     9428.76     9657.74    431.92 o
 -11   6   2      360.83      393.01     67.48 o
 -10   6   2       76.73      183.28     55.60 o
  -9   6   2    20878.32    23067.15    943.60 o
  -8   6   2       12.64      -31.00     42.65 o
  -7   6   2    37365.30    39411.66   1569.68 o
  -6   6   2    17310.73    18278.64    721.51 o
  -5   6   2     5297.07     5360.98    208.93 o
  -4   6   2    11453.27    10742.64    398.38 o
  -3   6   2     4779.07     4619.92    183.88 o
  -2   6   2    20729.95    19085.50    745.48 o
  -1   6   2    52678.27    47236.73   1829.45 o
   0   6   2    21054.54    18945.15    735.79 o
   1   6   2     7344.36     7135.92    262.12 o
   2   6   2      619.55      600.71     38.04 o
   3   6   2     5289.13     4929.22    169.40 o
   4   6   2    12032.14    11186.45    364.09 o
   5   6   2      616.88      679.75     46.96 o
   6   6   2     2548.97     2614.15    113.59 o
   7   6   2    15448.26    15849.56    602.38 o
   8   6   2       26.52      100.96     44.78 o
   9   6   2     8499.82     8613.74    366.84 o
  10   6   2     1932.61     2006.10    105.04 o
  11   6   2     5125.76     5439.93    244.73 o
  12   6   2     3071.51     3331.67    184.01 o
  13   6   2      313.62      325.07     72.97 o
  14   6   2      976.16     1117.43    103.77 o
  15   6   2     3793.94     3631.22    215.75 o
 -14   7   2      430.72      482.18     87.94 o
 -13   7   2     2509.23     2442.81    188.11 o
 -12   7   2     1644.26     1642.38    151.62 o
 -11   7   2      104.56      201.19     73.61 o
 -10   7   2     7753.92     8743.18    374.84 o
  -9   7   2     8194.38     9122.23    382.48 o
  -8   7   2     9263.23    10020.26    451.34 o
  -7   7   2    14130.31    15164.46    655.45 o
  -6   7   2     1746.58     1792.08    104.34 o
  -5   7   2    64039.70    63612.86   2654.17 o
  -4   7   2     9312.08     8816.54    327.35 o
  -3   7   2    39918.87    38565.38   1777.53 o
  -2   7   2     1498.76     1604.85     75.53 o
  -1   7   2    25438.32    22991.22    892.40 o
   0   7   2    59339.40    51952.76   2019.26 o
   1   7   2    12516.38    11554.95    435.87 o
   2   7   2    12068.67    11197.75    390.45 o
   3   7   2      389.09      411.17     34.16 o
   4   7   2     9928.00     9125.74    347.37 o
   5   7   2    21203.89    20830.12    860.19 o
   6   7   2     2343.01     2310.97    121.67 o
   7   7   2      262.93      292.57     65.01 o
   8   7   2      152.87      160.66     53.05 o
   9   7   2      440.25      513.39     79.76 o
  10   7   2    10408.38    10780.36    456.67 o
  11   7   2     4780.49     5069.68    252.01 o
  12   7   2      213.36      120.38     66.16 o
  13   7   2     2656.69     2869.54    224.31 o
  14   7   2      818.17      759.76     88.42 o
 -14   8   2     1771.26     1550.58    125.80 o
 -13   8   2     1650.47     1636.95    186.59 o
 -12   8   2       99.43      142.53     76.83 o
 -11   8   2     1750.83     1999.93    171.19 o
 -10   8   2     4176.54     4968.08    340.49 o
  -9   8   2     3392.36     3649.77    254.09 o
  -8   8   2     2237.39     2544.72    177.31 o
  -7   8   2      643.98      759.35    102.60 o
  -6   8   2     3453.07     3473.35    174.95 o
  -5   8   2     5700.62     5868.82    290.15 o
  -4   8   2     1976.34     2121.27    123.69 o
  -3   8   2     4121.97     4126.74    206.07 o
  -2   8   2     5505.13     5117.56    221.90 o
  -1   8   2     9055.57     8296.90    330.10 o
   0   8   2    13818.90    12590.59    480.97 o
   1   8   2      150.05      204.01     31.58 o
   2   8   2    15660.82    14660.29    686.42 o
   3   8   2     7840.20     7509.34    301.48 o
   4   8   2     5961.99     5612.33    237.56 o
   5   8   2    12880.32    12314.92    576.77 o
   6   8   2      732.47      679.28     72.12 o
   7   8   2     5404.13     5466.86    282.61 o
   8   8   2     4392.31     4405.53    284.91 o
   9   8   2      435.31      366.45     70.99 o
  10   8   2     6196.60     6304.90    368.53 o
  11   8   2      839.04      847.37     92.30 o
  12   8   2      471.65      442.03     93.60 o
  13   8   2      842.11      901.72    108.65 o
 -13   9   2     4623.28     4688.52    272.15 o
 -12   9   2       37.39        3.08     74.37 o
 -11   9   2     9579.90     9810.03    497.76 o
 -10   9   2     1215.52     1304.45     97.64 o
  -9   9   2     2709.42     3113.54    177.28 o
  -8   9   2     6583.31     6652.33    390.56 o
  -7   9   2     1207.37     1284.92    101.34 o
  -6   9   2    25674.22    25843.63   1498.97 o
  -5   9   2     1097.26     1051.40    101.35 o
  -4   9   2     2100.38     2070.18    149.61 o
  -3   9   2    12257.10    11304.64    562.99 o
  -2   9   2    10572.61     9313.41    495.93 o
  -1   9   2    15585.81    13517.26    619.21 o
   0   9   2     1506.78     1271.94     79.05 o
   1   9   2     6492.31     5759.86    286.97 o
   2   9   2     3522.95     3369.83    161.26 o
   3   9   2    10077.41     9342.19    408.51 o
   4   9   2     4769.32     4829.49    289.23 o
   5   9   2     2464.27     2408.98    207.16 o
   6   9   2     2367.71     2622.70    241.57 o
   7   9   2     1001.94     1121.63    132.38 o
   8   9   2     2888.93     3019.99    307.03 o
   9   9   2     1952.82     2165.10    157.79 o
  10   9   2     2782.97     3051.20    279.87 o
  11   9   2      118.17       62.46     86.60 o
  12   9   2     1273.70     1158.06    106.18 o
  13   9   2     1886.99     1844.93    148.25 o
 -12  10   2     2484.58     2690.59    319.95 o
 -11  10   2      326.14      339.73     95.93 o
 -10  10   2     2128.05     2607.00    273.66 o
  -9  10   2      539.48      528.66    111.19 o
  -8  10   2      147.85      339.13     91.62 o
  -7  10   2     1322.58     1461.89    236.23 o
  -6  10   2     1357.55     1408.88    209.12 o
  -5  10   2      119.79       27.21     65.41 o
  -4  10   2     7323.88     6459.05    375.34 o
  -3  10   2      250.91      216.26     59.43 o
  -2  10   2        1.20      -49.83     49.83 o
  -1  10   2      326.24      272.38     48.09 o
   0  10   2     9822.35     8450.57    403.82 o
   1  10   2    14232.48    12403.26    589.20 o
   2  10   2     6567.20     6105.42    296.43 o
   3  10   2      356.82      341.92     54.18 o
   4  10   2     6886.64     6748.60    395.70 o
   5  10   2     5236.57     5275.54    274.92 o
   6  10   2    24679.53    26592.44   1625.89 o
   7  10   2       25.56       39.80     65.52 o
   8  10   2      714.47      744.48    108.81 o
   9  10   2     1416.39     1354.28    130.11 o
  10  10   2     5666.14     6524.72    513.56 o
  11  10   2     4820.35     5461.44    508.72 o
  12  10   2      886.00      962.80    129.45 o
 -11  11   2      674.15      826.64    140.13 o
 -10  11   2      130.27      309.13    101.63 o
  -9  11   2     1387.16     1503.44    154.55 o
  -8  11   2      341.87      357.81     94.36 o
  -7  11   2     2707.63     2643.12    282.54 o
  -6  11   2      120.30      121.66     80.42 o
  -5  11   2     3780.33     3657.37    468.47 o
  -4  11   2       59.12       27.90     65.13 o
  -3  11   2     1819.20     1680.57    111.91 o
  -2  11   2      179.85       68.62     56.17 o
  -1  11   2     5464.53     4817.22    269.62 o
   0  11   2       52.39       26.27     57.54 o
   1  11   2      503.45      599.67     75.79 o
   2  11   2      239.20      229.67     51.64 o
   3  11   2     2322.35     2102.23    115.31 o
   4  11   2     1541.40     1740.80    110.24 o
   5  11   2      523.83      469.41     64.90 o
   6  11   2      359.46      491.26     69.06 o
   7  11   2        4.62       57.75     68.74 o
   8  11   2     4413.58     4134.49    476.60 o
   9  11   2      203.30      160.64     82.65 o
  10  11   2       33.73       40.30     80.46 o
  11  11   2      609.01      731.03    139.43 o
 -10  12   2      980.98     1142.90    191.38 o
  -9  12   2     1554.77     1627.50    230.30 o
  -8  12   2      859.74      940.58    117.15 o
  -7  12   2      222.14      304.70     92.30 o
  -6  12   2      112.09      209.65     82.05 o
  -5  12   2     2407.45     2680.18    368.52 o
  -4  12   2       37.00      -21.84     66.62 o
  -3  12   2     1284.89     1150.33    130.45 o
  -2  12   2       97.91       40.46     61.36 o
  -1  12   2      297.08      317.37     69.12 o
   0  12   2     2293.43     2205.77    152.86 o
   1  12   2     2629.70     2316.98    136.55 o
   2  12   2        0.83        5.46     56.74 o
   3  12   2     2207.58     2243.19    142.06 o
   4  12   2        0.85      -60.98     60.98 o
   5  12   2       75.10       97.54     70.18 o
   6  12   2       77.84       33.12     72.82 o
   7  12   2      253.72      233.18    103.11 o
   8  12   2      345.85      236.30     83.50 o
   9  12   2      263.44      294.49     89.86 o
  -8  13   2      378.10      303.77    100.02 o
  -7  13   2        5.91        0.38     71.87 o
  -6  13   2     6944.18     4209.70    388.64 o
  -5  13   2     6107.76     4485.06    399.83 o
  -4  13   2       18.19       57.00     71.67 o
  -3  13   2     1654.30     1542.70    173.90 o
  -2  13   2     2223.13     2055.20    150.84 o
  -1  13   2     8804.16     7540.49    412.37 o
   0  13   2     7962.43     7345.93    424.85 o
   1  13   2     1202.52     1157.06    141.26 o
   2  13   2     1178.37     1306.03    164.38 o
   3  13   2     2410.85     2496.38    281.42 o
   4  13   2     6308.21     5383.67    547.56 o
   5  13   2     1545.35     1463.92    141.00 o
   6  13   2     4859.97     3907.28    403.45 o
   7  13   2      359.51      316.77    104.45 o
   8  13   2     1062.45     1199.86    222.54 o
  -6  14   2       28.03       41.62     89.07 o
  -5  14   2      219.34      231.11     86.64 o
  -4  14   2      145.26       60.52     78.29 o
  -3  14   2      507.77      541.36     92.21 o
  -2  14   2     3662.51     3343.89    375.54 o
  -1  14   2      227.61      242.18     74.35 o
   0  14   2       68.21       59.54     72.05 o
   1  14   2      258.47      178.80     79.87 o
   2  14   2     1076.31     1036.73    110.31 o
   3  14   2     2115.03     2115.94    261.14 o
   4  14   2      342.54      426.23     94.98 o
   5  14   2      207.63      321.02    125.58 o
  -1  15   2      264.43      218.82    112.41 o
   0  15   2      747.36      721.91    133.28 o
   1  15   2        4.47      -37.63    117.21 o
 -16   1   3       11.85     -113.91    113.91 o
 -15   1   3       11.45       25.19     83.08 o
 -14   1   3     1975.83     1862.73    118.72 o
 -13   1   3    12496.74    12257.29    520.37 o
 -12   1   3     1671.13     2252.04    229.58 o
 -11   1   3      138.39      234.63     46.11 o
 -10   1   3     2537.44     2686.81    111.07 o
  -9   1   3     4975.53     5329.62    183.53 o
  -8   1   3     8393.82     8870.43    278.15 o
  -7   1   3    33962.87    34726.22   1066.48 o
  -6   1   3     1018.08     1114.72     46.99 o
  -5   1   3    23236.71    23608.86    725.30 o
  -4   1   3    10414.64    10767.79    381.88 o
  -3   1   3     4978.57     5107.64    189.70 o
  -2   1   3    40684.32    39311.88   1561.93 o
  -1   1   3    47318.19    47654.05   1489.28 o
   0   1   3      129.72      187.64     11.60 o
   1   1   3     4141.03     3877.55    120.32 o
   2   1   3    13903.90    14083.50    366.32 o
   3   1   3    22026.40    22659.53    574.45 o
   4   1   3     1287.37     1250.75     34.60 o
   5   1   3     1760.28     1861.44     57.00 o
   6   1   3     1001.35     1059.62     40.14 o
   7   1   3       92.61      107.87     22.65 o
   8   1   3     4047.23     4170.35    122.88 o
   9   1   3     2452.92     2506.93     84.81 o
  10   1   3       24.74       19.62     32.62 o
  11   1   3     5319.30     5628.39    216.40 o
  12   1   3      226.52      183.53     58.04 o
  13   1   3     1256.45     1232.57     68.74 o
  14   1   3      128.55       94.48     54.44 o
  15   1   3     2475.30     2272.40    138.43 o
  16   1   3     1057.10     1031.57     84.04 o
 -16   2   3     1719.33     1548.26    180.98 o
 -15   2   3      861.05      759.66    107.44 o
 -14   2   3     1333.43     1255.72    134.67 o
 -13   2   3       61.18       95.12     57.12 o
 -12   2   3     2343.37     2338.78    113.77 o
 -11   2   3    22137.84    23395.23    876.75 o
 -10   2   3     8805.76     9114.29    336.28 o
  -9   2   3      880.48      916.88     65.28 o
  -8   2   3     6857.03     6935.55    222.18 o
  -7   2   3     9333.54     9181.17    300.50 o
  -6   2   3    25987.56    26766.69    842.70 o
  -5   2   3     3975.32     4184.36    133.29 o
  -4   2   3     1167.22     1229.03     48.35 o
  -3   2   3     3719.15     3626.80    105.49 o
  -2   2   3    66052.30    68883.33   2613.50 o
  -1   2   3    47269.46    46528.98   1743.65 o
   0   2   3       91.04      170.07     20.85 o
   1   2   3     1131.70     1265.55     46.50 o
   2   2   3    92013.13    93067.90   2639.55 o
   3   2   3    32885.60    33062.00    841.60 o
   4   2   3    76015.49    77553.74   1958.59 o
   5   2   3    17014.20    17436.94    470.77 o
   6   2   3    61492.82    63137.09   1802.81 o
   7   2   3    20392.86    20928.98    604.66 o
   8   2   3    45700.66    47435.41   1409.51 o
   9   2   3     4037.38     4148.26    136.15 o
  10   2   3      272.04      385.11     50.71 o
  11   2   3    19672.74    19517.63    634.79 o
  12   2   3     9590.50     9618.53    339.88 o
  13   2   3     5021.46     5297.00    256.77 o
  14   2   3        3.77       89.70     71.09 o
  15   2   3      269.87      305.95     61.71 o
  16   2   3     2064.05     2037.08    135.77 o
 -16   3   3     2312.09     1992.06    166.76 o
 -15   3   3     5985.10     5571.29    354.59 o
 -14   3   3     5241.78     5233.43    441.68 o
 -13   3   3     2538.82     2617.55    150.21 o
 -12   3   3      809.60      841.48     78.62 o
 -11   3   3       41.63      119.63     71.02 o
 -10   3   3    20922.42    21327.21    790.27 o
  -9   3   3    11482.17    12639.49    425.49 o
  -8   3   3      157.95      169.46     32.15 o
  -7   3   3     1219.99     1407.72     53.96 o
  -6   3   3    33267.46    32722.57    999.22 o
  -5   3   3    14760.06    14835.47    492.72 o
  -4   3   3     1564.87     1644.06     82.04 o
  -3   3   3     3870.97     3982.55    137.23 o
  -2   3   3    35281.45    35460.91   1212.14 o
  -1   3   3    33084.48    31385.39   1076.38 o
   0   3   3    89766.32    87441.43   2818.25 o
   1   3   3    59728.91    58886.65   1868.00 o
   2   3   3    14484.92    14875.81    468.79 o
   3   3   3     6734.65     6677.26    190.89 o
   4   3   3    48920.43    49986.70   1447.65 o
   5   3   3    12479.94    12547.56    363.46 o
   6   3   3    35985.67    36200.50   1096.89 o
   7   3   3    12907.45    13125.08    429.69 o
   8   3   3      297.92      417.75     41.51 o
   9   3   3    23193.13    24871.37    778.02 o
  10   3   3     9138.58     9226.45    294.83 o
  11   3   3     2630.97     2836.51    122.79 o
  12   3   3      547.76      571.56     55.01 o
  13   3   3     1375.16     1539.73     93.12 o
  14   3   3      102.82       90.75     65.38 o
  15   3   3     3018.63     2776.09    169.67 o
 -16   4   3     4420.32     4007.89    272.70 o
 -15   4   3      126.55      112.66     78.00 o
 -14   4   3        5.62        6.26     84.73 o
 -13   4   3     2158.51     1919.40    129.28 o
 -12   4   3     2495.10     2491.42    127.62 o
 -11   4   3      834.56     1058.54     87.88 o
 -10   4   3        0.77       85.16     40.42 o
  -9   4   3    11625.32    12573.26    410.47 o
  -8   4   3       65.64       99.46     34.97 o
  -7   4   3     2712.94     2806.63    117.69 o
  -6   4   3    21630.78    21978.10    760.04 o
  -5   4   3    33526.96    32839.02   1161.12 o
  -4   4   3     5005.77     5212.54    194.45 o
  -3   4   3     4016.92     4058.76    139.56 o
  -2   4   3     9634.17     9484.50    346.50 o
  -1   4   3    24765.42    23985.49    781.03 o
   0   4   3    31861.22    30304.42   1045.44 o
   1   4   3     3699.13     3639.85    122.69 o
   2   4   3     9045.67     8753.92    296.44 o
   3   4   3    59439.52    57555.81   1655.57 o
   4   4   3     2061.14     2090.49     63.70 o
   5   4   3     1008.33     1092.46     36.80 o
   6   4   3     5552.12     5699.50    173.73 o
   7   4   3    27890.91    28002.09    801.38 o
   8   4   3     4958.16     5120.85    165.66 o
   9   4   3     1300.88     1341.86     66.02 o
  10   4   3     2681.90     2844.14    116.17 o
  11   4   3     4483.61     4502.20    183.10 o
  12   4   3     5875.61     5874.92    295.60 o
  13   4   3      260.19      335.45     67.07 o
  14   4   3       31.71      176.34     69.47 o
  15   4   3     1388.22     1365.47    107.95 o
 -15   5   3     5570.13     5564.07    307.61 o
 -14   5   3        1.54        3.74     77.43 o
 -13   5   3      198.28      309.87     82.20 o
 -12   5   3     2045.03     2091.84    126.86 o
 -11   5   3       21.98       70.90     52.76 o
 -10   5   3    18188.23    19663.48    755.66 o
  -9   5   3     9188.04     9850.11    391.64 o
  -8   5   3     1675.07     1748.72     80.67 o
  -7   5   3     8775.66     9040.11    378.61 o
  -6   5   3      135.57      146.03     34.10 o
  -5   5   3    30544.00    30836.63   1065.23 o
  -4   5   3    60623.45    59980.29   2056.23 o
  -3   5   3     1570.82     1727.01     67.25 o
  -2   5   3    28368.98    28197.90   1014.59 o
  -1   5   3    21677.37    20771.84    745.44 o
   0   5   3     4230.27     4198.37    149.92 o
   1   5   3    90860.73    86652.56   2802.50 o
   2   5   3       35.12       52.06     17.32 o
   3   5   3     8472.01     8129.94    266.68 o
   4   5   3    26601.93    25383.99    837.91 o
   5   5   3      119.40      118.68     25.05 o
   6   5   3    52211.11    48827.55   1571.92 o
   7   5   3     1187.19     1233.89     64.99 o
   8   5   3       38.78       84.02     38.28 o
   9   5   3    12683.22    12981.95    470.63 o
  10   5   3     2121.66     2214.38    104.00 o
  11   5   3    15343.25    15901.50    660.01 o
  12   5   3     7189.47     7269.27    346.62 o
  13   5   3       20.29      -23.05     67.03 o
  14   5   3     4778.89     4729.96    265.03 o
  15   5   3     2709.24     2634.02    169.89 o
 -15   6   3     3385.20     3272.70    198.06 o
 -14   6   3     4902.63     4828.12    251.06 o
 -13   6   3     6560.10     6189.72    385.56 o
 -12   6   3      592.07      601.54     72.17 o
 -11   6   3    13642.09    14380.00    627.29 o
 -10   6   3    14497.07    15162.36    631.90 o
  -9   6   3    21505.75    23606.18    960.96 o
  -8   6   3    10515.79    10715.68    444.77 o
  -7   6   3     5582.20     5652.11    248.76 o
  -6   6   3    21500.66    20635.41    824.78 o
  -5   6   3    31346.90    30577.33   1048.98 o
  -4   6   3    22874.41    22715.29    774.59 o
  -3   6   3     3429.68     3152.13    120.18 o
  -2   6   3     2814.76     2606.34    110.76 o
  -1   6   3    16034.32    15076.21    544.09 o
   0   6   3     7219.60     7141.06    264.52 o
   1   6   3      719.33      678.68     38.66 o
   2   6   3      587.25      704.03     38.07 o
   3   6   3     2290.60     2391.06     83.24 o
   4   6   3     6099.20     5571.83    178.70 o
   5   6   3     2022.19     2019.88     84.61 o
   6   6   3     1135.66     1228.31     68.84 o
   7   6   3     9017.30     9257.18    367.63 o
   8   6   3     1766.74     2034.43    100.27 o
   9   6   3      148.39      170.68     49.96 o
  10   6   3      654.06      805.96     66.67 o
  11   6   3     1402.00     1359.79    113.91 o
  12   6   3     3041.47     3197.95    318.13 o
  13   6   3      140.30      155.10     69.83 o
  14   6   3       41.37       10.40     70.40 o
 -14   7   3       28.72       65.08     71.66 o
 -13   7   3      438.74      663.38    136.41 o
 -12   7   3       47.34      103.10     61.57 o
 -11   7   3      592.36      650.66     71.27 o
 -10   7   3     9571.17    10964.29    497.66 o
  -9   7   3     1208.17     1411.97    103.34 o
  -8   7   3      981.88     1031.27     88.11 o
  -7   7   3     1023.59     1137.93     86.42 o
  -6   7   3      767.04      827.86     90.55 o
  -5   7   3    27913.60    27831.42   1082.04 o
  -4   7   3    27179.06    26218.80   1000.19 o
  -3   7   3     3279.29     3364.66    140.23 o
  -2   7   3     4000.91     3746.80    168.83 o
  -1   7   3    15980.13    14274.37    592.34 o
   0   7   3     2570.11     2425.12     98.62 o
   1   7   3    12715.54    11332.58    421.77 o
   2   7   3       81.95      148.84     28.58 o
   3   7   3       43.20       69.49     19.65 o
   4   7   3    12848.38    11851.02    410.82 o
   5   7   3       24.78       24.26     40.14 o
   6   7   3     9757.27     9436.04    495.41 o
   7   7   3      499.61      512.91     58.29 o
   8   7   3      772.95      827.98     92.55 o
   9   7   3     3990.78     3943.47    193.65 o
  10   7   3       49.91       51.86     54.89 o
  11   7   3     7105.09     7234.70    352.48 o
  12   7   3     4496.26     4488.02    232.26 o
  13   7   3      380.48      457.97     92.45 o
  14   7   3     3078.63     3106.84    222.95 o
 -14   8   3     2979.00     3007.29    160.98 o
 -13   8   3     1150.13     1277.14    130.20 o
 -12   8   3      737.81      636.19     93.96 o
 -11   8   3       39.88       98.69     79.46 o
 -10   8   3     4668.15     4925.89    262.15 o
  -9   8   3      282.43      225.88     66.93 o
  -8   8   3      473.90      537.23     70.85 o
  -7   8   3     6937.77     6979.48    331.08 o
  -6   8   3    12159.08    12157.52    596.34 o
  -5   8   3     1256.51     1338.27     81.74 o
  -4   8   3     7119.74     7496.86    359.47 o
  -3   8   3      104.06      151.44     44.02 o
  -2   8   3     2099.31     1990.66     99.68 o
  -1   8   3    28643.15    25555.68   1057.01 o
   0   8   3       84.77       83.67     30.96 o
   1   8   3    16203.79    14791.46    560.95 o
   2   8   3     3364.90     3170.39    161.81 o
   3   8   3     3169.10     3096.62    142.66 o
   4   8   3     6523.42     6024.78    242.69 o
   5   8   3     4093.00     4119.43    197.08 o
   6   8   3      491.63      461.13     74.03 o
   7   8   3     1724.81     1690.32    164.54 o
   8   8   3       59.01      108.81     62.63 o
   9   8   3     8690.10     8572.42    540.49 o
  10   8   3      134.01      207.21     83.49 o
  11   8   3     2782.60     2857.53    169.77 o
  12   8   3       71.44       90.29     71.15 o
  13   8   3       63.49      -83.94     96.37 o
 -13   9   3      327.04      448.91     87.88 o
 -12   9   3     1733.76     1919.33    197.82 o
 -11   9   3       88.44       95.16     76.76 o
 -10   9   3       49.23       83.60     69.92 o
  -9   9   3     2797.84     3042.94    167.21 o
  -8   9   3        6.56        4.88     56.03 o
  -7   9   3     1288.40     1252.91    107.75 o
  -6   9   3     1256.00     1192.86     98.33 o
  -5   9   3     9306.73     8873.90    445.17 o
  -4   9   3     7160.68     7017.57    334.65 o
  -3   9   3     8340.42     7824.48    374.02 o
  -2   9   3     1760.73     1581.90    109.49 o
  -1   9   3    36445.30    32005.43   1452.42 o
   0   9   3     2899.00     2593.19    136.38 o
   1   9   3    21498.14    19922.54    887.99 o
   2   9   3     1687.86     1592.08     95.44 o
   3   9   3     7594.23     7307.82    299.63 o
   4   9   3     9891.33    10357.91    470.07 o
   5   9   3     2583.34     2565.70    223.53 o
   6   9   3     6078.34     6224.06    449.01 o
   7   9   3      899.23      995.19    107.36 o
   8   9   3     3935.24     3939.76    355.80 o
   9   9   3      421.33      334.01     79.17 o
  10   9   3      190.31      122.88     75.98 o
  11   9   3      975.49      990.34    119.82 o
  12   9   3       58.30       59.52     80.82 o
 -12  10   3     1086.29      932.39    134.28 o
 -11  10   3      924.79     1074.90    204.33 o
 -10  10   3      244.71      168.80     94.79 o
  -9  10   3     2524.47     3142.86    252.11 o
  -8  10   3      126.40       38.16     84.95 o
  -7  10   3      527.63      653.59    102.65 o
  -6  10   3      147.57       69.27     75.28 o
  -5  10   3     1037.23     1132.41    104.59 o
  -4  10   3       22.18       53.47     60.62 o
  -3  10   3     1252.75     1331.46    101.69 o
  -2  10   3     1458.67     1452.93    105.25 o
  -1  10   3       50.90       70.96     68.95 o
   0  10   3       21.81       24.67     45.03 o
   1  10   3      561.86      542.29     55.57 o
   2  10   3     1819.05     1775.52    107.77 o
   3  10   3    10535.65    10319.46    464.49 o
   4  10   3      282.96      262.12     57.79 o
   5  10   3     1487.25     1561.80     99.71 o
   6  10   3      288.93      300.26     64.70 o
   7  10   3     8054.65     8868.79    577.72 o
   8  10   3     2564.62     2520.09    219.87 o
   9  10   3       32.66       33.87     76.43 o
  10  10   3      422.36      223.37     84.23 o
  11  10   3      877.46      835.61    120.04 o
  12  10   3     4813.62     5290.75    312.69 o
 -11  11   3        5.03      -82.73     95.55 o
 -10  11   3        3.05       51.29     84.52 o
  -9  11   3      433.90      527.20    104.81 o
  -8  11   3      202.38       99.82    104.46 o
  -7  11   3     2547.18     2688.09    373.52 o
  -6  11   3      553.84      575.75    100.32 o
  -5  11   3        6.68       36.39     68.28 o
  -4  11   3      118.70      197.56     68.33 o
  -3  11   3      560.42      449.99     70.56 o
  -2  11   3      543.51      460.08     67.15 o
  -1  11   3     2174.38     1973.69    134.91 o
   0  11   3      110.23      103.01     53.12 o
   1  11   3      159.95       94.88     54.00 o
   2  11   3      556.89      531.55     61.12 o
   3  11   3       16.18      -24.89     51.34 o
   4  11   3      388.42      441.77     79.75 o
   5  11   3      445.06      390.22     66.30 o
   6  11   3      541.53      565.99     75.06 o
   7  11   3       94.37       83.76     72.20 o
   8  11   3       23.88      181.10     77.72 o
   9  11   3      135.81      138.62     82.20 o
  10  11   3      880.80      949.68    108.76 o
 -10  12   3      925.00     1108.45    234.67 o
  -9  12   3       52.81      -13.74    113.47 o
  -8  12   3     4573.39     4983.12    695.23 o
  -7  12   3    10976.25    12592.14    797.23 o
  -6  12   3     9100.45     9514.64   1032.46 o
  -5  12   3        7.82      107.06     71.19 o
  -4  12   3      105.76      104.62     87.10 o
  -3  12   3     5296.87     4498.75    379.22 o
  -2  12   3    11802.83    10364.13    669.96 o
  -1  12   3     2024.16     2022.87    124.56 o
   0  12   3     4753.40     4533.85    272.33 o
   1  12   3        1.06      -54.84     54.84 o
   2  12   3     1140.33     1066.56     89.33 o
   3  12   3     5024.05     4311.82    257.28 o
   4  12   3     1385.11     1460.25    150.03 o
   5  12   3     4895.92     4504.81    387.32 o
   6  12   3     1346.56     1467.07    176.56 o
   7  12   3     1067.24      935.89    101.16 o
   8  12   3        2.12       11.46     78.38 o
   9  12   3     2161.51     2585.58    279.19 o
  -8  13   3       21.26       40.32    108.53 o
  -7  13   3       14.62       94.12    101.89 o
  -6  13   3     5678.84     6541.87    821.76 o
  -5  13   3       89.07       72.72     70.14 o
  -4  13   3     3675.79     3502.53    323.13 o
  -3  13   3      163.67      123.85     70.56 o
  -2  13   3     4904.12     4668.31    353.48 o
  -1  13   3     3981.69     3603.98    233.68 o
   0  13   3     2296.01     1929.03    136.84 o
   1  13   3      655.64      689.82     87.76 o
   2  13   3      421.65      472.36     87.63 o
   3  13   3     2480.17     2313.45    271.08 o
   4  13   3     2339.46     2298.99    195.63 o
   5  13   3      634.58      772.54    108.55 o
   6  13   3       10.81      178.82     77.61 o
   7  13   3       17.93       24.51     80.58 o
  -6  14   3       67.08       68.35     84.56 o
  -5  14   3      517.17      603.51     90.38 o
  -4  14   3      224.43      182.67    110.29 o
  -3  14   3       43.25       54.12     75.12 o
  -2  14   3     1675.39     1623.53    130.38 o
  -1  14   3       87.89      174.36     73.23 o
   0  14   3     1173.86     1082.76    104.28 o
   1  14   3      719.11      668.63     98.16 o
   2  14   3     1138.59     1146.57    158.21 o
   3  14   3       86.07      -56.87     80.59 o
   4  14   3       14.38       60.32     85.68 o
   5  14   3     3783.29     4222.00    604.97 o
 -16   0   4     1542.52     1205.72    163.34 o
 -15   0   4     1004.29      841.79    151.54 o
 -14   0   4     2962.77     2991.25    265.75 o
 -13   0   4    13044.69    12023.59    872.06 o
 -12   0   4    22374.89    21597.67   1285.82 o
 -11   0   4     5345.21     5668.37    315.40 o
 -10   0   4    42089.52    42837.55   2088.38 o
  -9   0   4    16947.39    18052.58    887.01 o
  -8   0   4   147380.73   154798.31   6773.71 o
  -7   0   4    18350.92    18901.83    792.88 o
  -6   0   4   127073.58   133484.53   5787.24 o
  -5   0   4    25650.05    26952.53   1173.98 o
  -4   0   4      642.11      802.42     84.84 o
  -3   0   4   142395.33   149151.56   6186.33 o
  -2   0   4    24120.68    23427.80    983.10 o
  -1   0   4   224327.33   239798.44  10372.09 o
   0   0   4     2249.26     2289.57     89.13 o
   1   0   4    21965.51    20909.10    721.58 o
   2   0   4    51749.53    50300.38   1742.07 o
   3   0   4    45125.40    44594.71   1549.05 o
   4   0   4     6209.53     6408.20    202.64 o
   5   0   4     7020.06     7017.81    243.84 o
   6   0   4    82554.57    85366.70   3226.05 o
   7   0   4    25083.39    26761.43   1014.80 o
   8   0   4     3228.48     3421.09    140.72 o
   9   0   4     6856.22     7118.11    278.08 o
  10   0   4    57543.45    59880.25   2695.61 o
  11   0   4    17199.32    16823.66    863.60 o
  12   0   4     1463.27     1569.99    108.89 o
  13   0   4     1129.10     1282.85    100.42 o
  14   0   4      153.26       75.23     70.35 o
  15   0   4    16606.96    14886.13   1080.60 o
  16   0   4      497.09      543.45    142.48 o
 -16   1   4      595.58      539.55    214.89 o
 -15   1   4     1389.08      953.63    120.36 o
 -14   1   4     4292.96     4143.74    234.80 o
 -13   1   4     3310.57     3302.18    195.44 o
 -12   1   4    14330.73    13986.82    554.81 o
 -11   1   4     2957.24     3095.19    141.90 o
 -10   1   4     2442.67     2554.25    115.16 o
  -9   1   4     4327.12     4416.63    169.31 o
  -8   1   4    12906.84    13793.02    458.41 o
  -7   1   4    13579.78    13811.77    437.69 o
  -6   1   4    39980.51    42157.30   1418.72 o
  -5   1   4       19.02       73.80     16.50 o
  -4   1   4      946.75     1176.66     60.74 o
  -3   1   4    71019.30    70066.17   2648.86 o
  -2   1   4     1342.15     1411.30     58.46 o
  -1   1   4    43281.80    43580.47   1327.16 o
   0   1   4    24196.33    23773.71    755.44 o
   1   1   4    35713.88    36116.90   1135.37 o
   2   1   4     5789.13     5408.26    145.33 o
   3   1   4       84.72      130.25     12.79 o
   4   1   4    48282.86    50138.45   1246.14 o
   5   1   4      493.67      657.58     43.12 o
   6   1   4     7584.33     7602.19    214.49 o
   7   1   4      158.52      182.53     24.64 o
   8   1   4       54.02       45.34     24.84 o
   9   1   4    16468.86    16983.92    482.63 o
  10   1   4     6304.70     6350.17    204.21 o
  11   1   4       55.93      136.03     47.91 o
  12   1   4     3587.90     3824.31    154.67 o
  13   1   4     1656.23     1608.99     84.60 o
  14   1   4       31.21       17.49     54.03 o
  15   1   4       19.97      -18.13     54.93 o
  16   1   4      672.45      735.21    139.86 o
 -16   2   4      834.75      698.26    148.66 o
 -15   2   4      221.33      393.36     98.17 o
 -14   2   4     6790.27     6713.10    416.08 o
 -13   2   4     3160.27     3170.83    172.66 o
 -12   2   4     4125.97     4069.33    191.37 o
 -11   2   4      505.85      532.29     64.28 o
 -10   2   4      466.50      468.39     51.29 o
  -9   2   4     1328.77     1521.19     67.90 o
  -8   2   4     3595.27     3716.18    125.38 o
  -7   2   4     4018.04     4187.21    140.21 o
  -6   2   4       45.25       74.70     20.01 o
  -5   2   4       50.79      112.19     21.98 o
  -4   2   4     4102.55     3959.34    123.49 o
  -3   2   4    28648.17    29333.22    934.95 o
  -2   2   4    25112.02    25867.11    890.40 o
  -1   2   4     1768.93     1763.24     57.29 o
   0   2   4      167.23      229.67     24.57 o
   1   2   4     1505.25     1477.81     52.58 o
   2   2   4    45175.55    44708.98   1328.23 o
   3   2   4    21882.51    22504.89    564.08 o
   4   2   4     1125.05     1070.54     35.75 o
   5   2   4    17483.31    17897.70    491.11 o
   6   2   4     7727.76     7807.16    218.82 o
   7   2   4     5398.14     5600.79    169.75 o
   8   2   4     3409.46     3615.20    111.28 o
   9   2   4       79.80       60.85     31.52 o
  10   2   4     1533.42     1641.91     68.18 o
  11   2   4     4252.81     4296.50    153.99 o
  12   2   4     1746.13     1757.24     91.16 o
  13   2   4     1029.42      985.19     75.73 o
  14   2   4        7.14       22.39     53.59 o
  15   2   4       18.08       35.97     56.95 o
 -16   3   4     1517.67     1499.12    143.04 o
 -15   3   4     1679.16     1749.04    157.81 o
 -14   3   4     1130.77     1064.41    123.17 o
 -13   3   4      417.07      498.05     87.16 o
 -12   3   4     2339.35     2369.69    117.05 o
 -11   3   4     6794.03     7170.46    271.06 o
 -10   3   4       46.75      129.68     55.00 o
  -9   3   4     2164.89     2267.99     87.71 o
  -8   3   4      862.24      906.79     46.49 o
  -7   3   4     9316.69     9720.16    278.44 o
  -6   3   4     3652.60     4091.38    136.00 o
  -5   3   4    47194.75    47423.13   1474.72 o
  -4   3   4    39341.45    39235.79   1190.60 o
  -3   3   4    26311.96    26275.21    957.54 o
  -2   3   4    25248.70    24999.10    906.90 o
  -1   3   4     1999.35     1943.65     74.49 o
   0   3   4   179719.53   178436.36   5759.29 o
   1   3   4   101957.16   101443.74   3412.10 o
   2   3   4    19785.88    19730.77    622.22 o
   3   3   4    39033.38    39308.56   1109.86 o
   4   3   4    14474.65    14546.95    388.10 o
   5   3   4   152500.03   159676.22   4462.47 o
   6   3   4    38957.39    38761.55   1057.30 o
   7   3   4     2133.13     2169.46     70.23 o
   8   3   4     4283.70     4603.81    146.44 o
   9   3   4     7215.77     7374.48    234.61 o
  10   3   4    54404.36    56383.32   1865.46 o
  11   3   4      959.32      961.82     60.63 o
  12   3   4      685.06      811.45     61.45 o
  13   3   4        5.11       34.63     48.03 o
  14   3   4      915.77     1138.85    132.11 o
  15   3   4     5112.95     4925.77    421.93 o
 -16   4   4     4297.66     3947.66    268.94 o
 -15   4   4       85.75        3.86    133.02 o
 -14   4   4    12947.00    12240.71    730.72 o
 -13   4   4     1950.65     1802.67    114.42 o
 -12   4   4     7997.23     8158.87    387.03 o
 -11   4   4    31473.79    33493.07   1408.60 o
 -10   4   4     7343.21     7789.40    281.06 o
  -9   4   4     7396.42     7683.70    260.14 o
  -8   4   4     4635.30     4640.16    164.39 o
  -7   4   4    61016.71    63039.05   2047.29 o
  -6   4   4    26754.43    27526.26    946.38 o
  -5   4   4    24557.81    25488.61    891.68 o
  -4   4   4    21012.88    21099.54    692.26 o
  -3   4   4    38287.34    38659.89   1315.99 o
  -2   4   4    42333.38    42140.45   1521.94 o
  -1   4   4     6181.08     6024.79    212.02 o
   0   4   4    74690.55    71182.10   2297.02 o
   1   4   4    18789.79    18286.62    569.32 o
   2   4   4    29190.02    28290.90    890.05 o
   3   4   4     2337.12     2143.89     67.27 o
   4   4   4       24.41       34.53     14.34 o
   5   4   4   135578.48   134854.98   4043.97 o
   6   4   4       11.24       43.11     15.95 o
   7   4   4      190.71      179.20     28.35 o
   8   4   4     1288.00     1484.83     62.59 o
   9   4   4    14036.67    14664.87    500.41 o
  10   4   4    38488.15    39835.62   1505.27 o
  11   4   4      417.63      466.10     62.75 o
  12   4   4      261.75      344.00     51.88 o
  13   4   4      295.22      298.69     64.49 o
  14   4   4     6079.40     6192.90    303.72 o
  15   4   4     7601.96     7312.11    381.28 o
 -15   5   4     1408.29     1312.15    136.62 o
 -14   5   4     1344.18     1581.78    126.36 o
 -13   5   4     4628.80     4741.22    350.62 o
 -12   5   4       84.76       68.24     55.14 o
 -11   5   4     9372.95     9654.93    399.88 o
 -10   5   4    10721.68    11233.65    461.11 o
  -9   5   4       91.90      118.90     44.05 o
  -8   5   4     9215.38     9963.00    342.08 o
  -7   5   4      570.90      632.88     56.98 o
  -6   5   4    11015.89    11322.67    409.58 o
  -5   5   4    31083.76    31687.47   1094.11 o
  -4   5   4    14170.55    14475.40    500.65 o
  -3   5   4     9531.93     9779.20    359.40 o
  -2   5   4     6750.71     6656.38    232.93 o
  -1   5   4    89068.35    88851.09   3035.15 o
   0   5   4       73.21       88.57     18.36 o
   1   5   4     2827.92     2891.26    100.64 o
   2   5   4    40276.27    38955.11   1333.20 o
   3   5   4     2771.90     2579.61     86.01 o
   4   5   4    26585.02    25695.54    747.72 o
   5   5   4      962.02      995.29     36.69 o
   6   5   4     5421.48     5385.21    187.20 o
   7   5   4     6987.44     7229.52    254.35 o
   8   5   4    14200.36    14708.70    501.82 o
   9   5   4     4829.02     5176.35    225.28 o
  10   5   4     1392.00     1529.89     83.03 o
  11   5   4     3144.67     3210.06    160.45 o
  12   5   4     1147.30     1152.25     85.14 o
  13   5   4      803.30      759.40     77.99 o
  14   5   4     8790.85     8754.86    465.84 o
  15   5   4      185.09       37.91     77.83 o
 -15   6   4      640.09      436.45    109.77 o
 -14   6   4     1135.50     1001.51    100.12 o
 -13   6   4     2501.86     2712.82    197.32 o
 -12   6   4        4.97      106.08     62.37 o
 -11   6   4     1866.66     1948.34    117.02 o
 -10   6   4     1832.57     2030.97    125.50 o
  -9   6   4    23011.85    24879.38    950.89 o
  -8   6   4      382.20      437.49     55.33 o
  -7   6   4     9664.28     9541.28    367.22 o
  -6   6   4      403.73      442.91     39.16 o
  -5   6   4    51627.96    51262.29   1669.39 o
  -4   6   4     2498.15     2584.00     97.04 o
  -3   6   4       76.81       93.80     21.73 o
  -2   6   4     3438.66     3263.83    118.65 o
  -1   6   4     2870.86     2831.30    114.37 o
   0   6   4    72160.55    70481.81   2541.06 o
   1   6   4     9328.98     8841.62    304.39 o
   2   6   4       95.52      102.95     17.47 o
   3   6   4      319.20      375.14     34.45 o
   4   6   4    16147.97    15125.46    493.44 o
   5   6   4     3015.82     2680.75     99.03 o
   6   6   4    10524.22     9970.65    352.91 o
   7   6   4     9909.84    10226.05    405.01 o
   8   6   4     3117.77     3152.77    140.93 o
   9   6   4        4.41       80.45     47.20 o
  10   6   4     2195.21     2268.99    115.50 o
  11   6   4    21213.74    19813.29    923.52 o
  12   6   4      852.33     1059.86    101.51 o
  13   6   4      213.19      219.51     77.07 o
  14   6   4       38.62        4.78     70.93 o
 -14   7   4     1321.13     1201.57    123.99 o
 -13   7   4     5719.87     6335.38    316.26 o
 -12   7   4     5060.98     5458.32    256.49 o
 -11   7   4     1487.34     1491.94    128.71 o
 -10   7   4     1795.50     2021.63    128.15 o
  -9   7   4     2180.97     2537.86    145.07 o
  -8   7   4     4625.21     4825.26    253.85 o
  -7   7   4     7443.42     8070.29    345.22 o
  -6   7   4       99.29      134.89     48.71 o
  -5   7   4     2838.27     2707.45    112.47 o
  -4   7   4     4150.94     4262.80    163.16 o
  -3   7   4      873.56      807.66     44.00 o
  -2   7   4     4371.48     4184.57    145.24 o
  -1   7   4    18094.64    16717.18    608.98 o
   0   7   4       17.20       64.69     29.49 o
   1   7   4     4053.85     4027.46    154.98 o
   2   7   4        9.70       95.71     34.40 o
   3   7   4      282.98      313.82     41.70 o
   4   7   4     9099.87     8535.85    318.29 o
   5   7   4      306.78      339.40     39.17 o
   6   7   4     1498.97     1435.41     80.67 o
   7   7   4      149.40      153.54     52.60 o
   8   7   4       90.96       92.24     57.24 o
   9   7   4      103.84      190.06     68.84 o
  10   7   4      235.18      178.87     68.34 o
  11   7   4      271.77      254.81     67.56 o
  12   7   4       90.08       99.33     67.54 o
  13   7   4     5415.91     5751.85    483.42 o
  14   7   4       36.33       25.85     78.95 o
 -14   8   4     2044.17     2211.41    142.59 o
 -13   8   4      864.63      846.94     93.05 o
 -12   8   4     1408.79     1592.32    112.28 o
 -11   8   4     2612.89     2545.25    200.81 o
 -10   8   4      467.11      595.14     77.23 o
  -9   8   4     5040.68     5601.48    252.21 o
  -8   8   4     1487.19     1789.62    109.55 o
  -7   8   4     1381.43     1575.39    130.00 o
  -6   8   4     2661.82     2820.23    149.71 o
  -5   8   4     3498.23     3559.03    169.85 o
  -4   8   4     9469.86     9387.75    402.26 o
  -3   8   4     6123.14     6001.36    211.26 o
  -2   8   4     2534.36     2540.41    117.16 o
  -1   8   4     4891.69     4721.37    180.39 o
   0   8   4     5142.91     4788.68    195.70 o
   1   8   4     2558.71     2573.32    108.53 o
   2   8   4     5883.77     5436.45    237.19 o
   3   8   4     2955.17     3013.97    165.74 o
   4   8   4    13965.73    13102.04    582.04 o
   5   8   4     4592.75     4493.89    210.28 o
   6   8   4        5.38      -49.19     49.19 o
   7   8   4     4596.65     4568.08    338.19 o
   8   8   4     4842.92     5113.01    265.72 o
   9   8   4     3246.47     3618.02    275.29 o
  10   8   4     2469.50     2426.60    181.60 o
  11   8   4      265.19      328.14     82.74 o
  12   8   4     1122.33      964.09     87.21 o
  13   8   4     2369.80     2253.92    154.61 o
 -13   9   4     1622.32     1676.09    127.13 o
 -12   9   4       48.72      103.54     73.44 o
 -11   9   4     1199.64     1335.21    199.40 o
 -10   9   4     3066.73     3199.35    174.20 o
  -9   9   4      145.93      180.81     68.69 o
  -8   9   4     2812.91     3199.05    214.11 o
  -7   9   4        1.41       30.83     54.27 o
  -6   9   4     4550.65     4595.90    219.98 o
  -5   9   4     5228.28     5255.77    278.75 o
  -4   9   4       11.50      -18.62     48.67 o
  -3   9   4    11329.82    11447.03    513.28 o
  -2   9   4     2667.80     2543.32    108.91 o
  -1   9   4     3685.85     3256.00    142.81 o
   0   9   4    11126.00    10018.16    429.26 o
   1   9   4     2353.14     2191.63    117.87 o
   2   9   4     4072.25     3923.00    196.29 o
   3   9   4     1055.31     1054.49     78.11 o
   4   9   4     6314.82     6475.45    357.76 o
   5   9   4     5333.68     5107.06    374.60 o
   6   9   4     2200.72     2001.38    172.91 o
   7   9   4     2629.68     2642.70    279.96 o
   8   9   4     1915.04     2114.42    150.15 o
   9   9   4     3356.46     3250.42    263.92 o
  10   9   4      784.24      716.95     93.57 o
  11   9   4      730.36      757.53    100.92 o
  12   9   4     1370.34     1194.29    114.09 o
 -12  10   4     7465.55     8806.42    482.46 o
 -11  10   4     1090.93     1119.00    130.59 o
 -10  10   4       13.15      -36.30     89.07 o
  -9  10   4        1.58       55.88     79.86 o
  -8  10   4      122.15       66.46     74.98 o
  -7  10   4    14056.28    15587.68    824.56 o
  -6  10   4     7622.34     8072.57    676.57 o
  -5  10   4     1693.71     1977.19    121.23 o
  -4  10   4     1373.47     1481.79     99.92 o
  -3  10   4       28.22      163.78     85.03 o
  -2  10   4    18934.53    17425.33    900.49 o
  -1  10   4      353.07      262.51     66.17 o
   0  10   4     3832.81     3735.37    245.47 o
   1  10   4      136.69      100.67     46.23 o
   2  10   4     2190.26     2228.56    138.27 o
   3  10   4    12657.79    12767.94    566.96 o
   4  10   4    10921.16    10451.49    643.09 o
   5  10   4     2151.04     2175.98    128.27 o
   6  10   4     4960.35     5056.91    384.44 o
   7  10   4      400.61      485.64     73.35 o
   8  10   4       77.20       40.75     73.91 o
   9  10   4     4025.64     3810.90    236.12 o
  10  10   4     4262.51     4012.35    322.20 o
  11  10   4     1488.62     1606.61    127.36 o
 -11  11   4       21.86       12.27     85.95 o
 -10  11   4      136.20       23.84     79.14 o
  -9  11   4     1051.07     1240.93    127.91 o
  -8  11   4     2740.06     3018.95    224.29 o
  -7  11   4        6.83       87.66     79.78 o
  -6  11   4       66.14      103.66     74.60 o
  -5  11   4        8.12        4.49     65.91 o
  -4  11   4     6609.87     7035.94    486.35 o
  -3  11   4       11.88       74.64     61.28 o
  -2  11   4      423.77      299.24     71.00 o
  -1  11   4     2126.26     1954.97    124.91 o
   0  11   4     7188.47     6787.31    347.05 o
   1  11   4      612.58      564.11     61.48 o
   2  11   4      952.05     1007.41     81.73 o
   3  11   4     1537.32     1689.11    161.16 o
   4  11   4       32.46       45.37     58.11 o
   5  11   4     4280.21     4564.18    341.33 o
   6  11   4     1423.68     1563.21    150.47 o
   7  11   4      459.84      551.43     84.43 o
   8  11   4     1189.97     1027.38    105.24 o
   9  11   4     1102.63     1127.35    136.52 o
  10  11   4     1621.50     1885.24    224.01 o
  -9  12   4     4062.85     4754.87    529.20 o
  -8  12   4      768.03      877.03    139.31 o
  -7  12   4     3056.03     2771.19    337.04 o
  -6  12   4       31.45        5.35     71.70 o
  -5  12   4      639.89      771.39    107.86 o
  -4  12   4     2483.59     2433.43    223.41 o
  -3  12   4       39.25       19.53     79.11 o
  -2  12   4     1509.65     1400.30    135.95 o
  -1  12   4     1207.32     1050.46     94.63 o
   0  12   4      936.65     1021.55     99.09 o
   1  12   4      951.72      923.37    110.80 o
   2  12   4      313.17      259.71     66.58 o
   3  12   4       83.38      115.86     66.45 o
   4  12   4     1673.74     1739.18    186.56 o
   5  12   4      215.70      195.16     75.78 o
   6  12   4     2158.53     2170.99    179.04 o
   7  12   4      718.45      619.77     92.35 o
   8  12   4       40.92        0.55     80.75 o
   9  12   4     4154.68     4505.84    277.55 o
  -8  13   4     6021.27     6124.35    435.63 o
  -7  13   4     1501.38     1840.05    300.62 o
  -6  13   4     7391.39     8163.53   1064.02 o
  -5  13   4      296.56      281.30     95.08 o
  -4  13   4     1213.89      983.18    149.17 o
  -3  13   4     5256.61     3871.32    289.82 o
  -2  13   4      200.25      230.76     68.89 o
  -1  13   4     9593.87     8073.93    548.75 o
   0  13   4      660.59      759.60     89.56 o
   1  13   4     2432.70     2157.66    154.06 o
   2  13   4     1031.04      955.24    105.10 o
   3  13   4     1731.55     1645.16    175.73 o
   4  13   4     9001.93     8301.46    811.60 o
   5  13   4       36.62       11.82     74.34 o
   6  13   4     1596.47     1859.61    237.47 o
   7  13   4      246.46      358.13    108.55 o
  -5  14   4       61.62      109.52     80.13 o
  -4  14   4       95.60       83.78     72.51 o
  -3  14   4        5.54       64.77     70.97 o
  -2  14   4     2622.01     2585.64    253.02 o
  -1  14   4      120.83      197.99     72.59 o
   0  14   4        6.75       -5.33     71.83 o
   1  14   4      299.24      243.82     83.40 o
   2  14   4      263.36      140.40     84.40 o
   3  14   4     2155.85     2351.68    294.21 o
   4  14   4       12.23       37.41     85.05 o
   5  14   4        0.38       -2.46    116.20 o
 -16   1   5     3251.45     2872.07    593.77 o
 -15   1   5       64.07       50.53     96.58 o
 -14   1   5      695.84      574.98    110.52 o
 -13   1   5    13547.82    12465.02    640.29 o
 -12   1   5      986.52      954.12     77.60 o
 -11   1   5    28121.43    28418.43   1167.28 o
 -10   1   5     5515.39     5925.85    236.63 o
  -9   1   5    17472.75    17995.26    673.03 o
  -8   1   5    22107.05    23137.54    825.29 o
  -7   1   5     3455.83     3766.52    148.46 o
  -6   1   5    25769.08    27821.32    950.60 o
  -5   1   5    42233.27    44041.99   1366.45 o
  -4   1   5    81257.36    83256.20   3084.98 o
  -3   1   5     2401.01     2248.09     87.36 o
  -2   1   5    10906.42    10689.79    306.61 o
  -1   1   5      615.41      635.69     24.06 o
   0   1   5    56176.72    57587.09   1911.38 o
   1   1   5    33699.28    33595.51   1048.15 o
   2   1   5     1427.29     1567.02     47.27 o
   3   1   5      463.35      549.34     29.45 o
   4   1   5     2615.89     2652.93     70.11 o
   5   1   5    38698.34    38688.74    961.80 o
   6   1   5    50611.34    51392.81   1282.29 o
   7   1   5     1198.76     1277.79     45.85 o
   8   1   5      919.07      957.89     42.17 o
   9   1   5     2741.49     2873.70     96.27 o
  10   1   5     3357.78     3409.79    119.59 o
  11   1   5    37185.97    38055.42   1369.46 o
  12   1   5     1896.13     1992.64     96.33 o
  13   1   5      842.71      852.14     61.46 o
  14   1   5     1662.55     1616.39    100.56 o
  15   1   5     2331.53     2241.19    124.55 o
 -16   2   5      143.67       41.55    158.81 o
 -15   2   5      855.93      770.20    109.22 o
 -14   2   5     3245.34     3147.41    244.80 o
 -13   2   5      236.69      258.12     80.56 o
 -12   2   5     1185.23     1076.50     83.24 o
 -11   2   5      368.98      306.87     60.01 o
 -10   2   5    30371.29    30826.40   1292.90 o
  -9   2   5      947.53      943.74     56.39 o
  -8   2   5    23105.03    23997.46    781.87 o
  -7   2   5    15429.14    16177.12    510.13 o
  -6   2   5    69224.40    71773.45   2296.45 o
  -5   2   5    30335.01    31512.85   1079.98 o
  -4   2   5    16381.89    16395.32    535.04 o
  -3   2   5     5183.94     5325.62    182.99 o
  -2   2   5      454.76      487.44     30.51 o
  -1   2   5   103142.13   104121.94   3314.76 o
   0   2   5    24491.04    25272.61    779.55 o
   1   2   5     4069.40     3947.46    128.57 o
   2   2   5      221.54      317.36     17.65 o
   3   2   5     2361.78     2389.50     70.05 o
   4   2   5    18528.28    18694.95    497.61 o
   5   2   5    11900.87    11858.83    300.71 o
   6   2   5    11479.55    11643.44    314.47 o
   7   2   5     4878.44     4983.43    146.26 o
   8   2   5     5418.07     5536.62    161.49 o
   9   2   5    15914.83    16367.32    513.02 o
  10   2   5     6755.64     6836.97    224.31 o
  11   2   5      455.90      519.48     47.20 o
  12   2   5      356.37      436.87     55.72 o
  13   2   5      350.58      398.98     59.45 o
  14   2   5     1517.71     1492.36     95.90 o
  15   2   5     2331.63     2412.54    191.57 o
 -16   3   5     1163.86     1144.59    131.79 o
 -15   3   5     5446.69     5575.69    553.27 o
 -14   3   5     2873.68     2735.13    204.89 o
 -13   3   5     4350.42     4314.88    290.72 o
 -12   3   5     1707.09     1624.73     97.41 o
 -11   3   5      720.41      775.16     70.28 o
 -10   3   5     4606.25     4526.99    194.93 o
  -9   3   5     8076.87     8411.60    318.43 o
  -8   3   5    10530.25    10914.19    352.30 o
  -7   3   5     1670.60     1644.38     67.36 o
  -6   3   5     6252.87     5885.07    213.07 o
  -5   3   5     7178.96     7465.70    253.20 o
  -4   3   5     1902.21     1837.22     70.01 o
  -3   3   5    21608.71    22066.80    803.78 o
  -2   3   5    54458.86    54298.22   1972.82 o
  -1   3   5     2960.07     2752.32     94.21 o
   0   3   5    78633.58    79352.83   2639.19 o
   1   3   5    31060.85    30343.93   1014.25 o
   2   3   5    18630.28    18224.42    601.38 o
   3   3   5    13389.21    12674.61    355.15 o
   4   3   5    34304.67    33454.41    945.16 o
   5   3   5    12838.18    12713.57    341.81 o
   6   3   5     1756.91     1901.17     59.37 o
   7   3   5    10912.63    10635.95    313.96 o
   8   3   5     7578.41     7744.70    255.61 o
   9   3   5    24277.30    25232.88    840.41 o
  10   3   5       21.10       64.32     36.54 o
  11   3   5       83.31       57.57     40.53 o
  12   3   5      846.84      908.09     63.75 o
  13   3   5     6028.20     5843.58    279.40 o
  14   3   5      187.39      177.87     57.36 o
  15   3   5      269.74      261.95     73.88 o
 -15   4   5      390.63      377.77    108.43 o
 -14   4   5      232.55      420.60    104.96 o
 -13   4   5     1247.76     1244.67    115.02 o
 -12   4   5    12163.63    12296.78    579.32 o
 -11   4   5      451.71      536.30     68.00 o
 -10   4   5     2775.39     2829.43    117.55 o
  -9   4   5    11567.04    12053.82    391.90 o
  -8   4   5     1176.34     1400.09     69.61 o
  -7   4   5     1024.13     1112.13     53.18 o
  -6   4   5     2241.84     2326.26     93.28 o
  -5   4   5    28598.00    29613.24   1031.02 o
  -4   4   5     1289.07     1300.01     53.50 o
  -3   4   5     2261.80     2441.92     95.15 o
  -2   4   5     4907.85     4929.34    187.71 o
  -1   4   5    34500.20    33403.74   1130.90 o
   0   4   5    20561.78    20206.00    644.25 o
   1   4   5      427.50      624.77     68.78 o
   2   4   5      813.05      776.42     36.72 o
   3   4   5    12065.12    11963.37    368.52 o
   4   4   5    35910.30    33762.52    988.74 o
   5   4   5      400.15      427.52     26.17 o
   6   4   5      642.50      609.49     40.15 o
   7   4   5     5767.21     5823.54    181.43 o
   8   4   5      517.55      513.32     38.44 o
   9   4   5     1332.44     1355.50     67.64 o
  10   4   5        8.74       73.83     42.25 o
  11   4   5     4220.06     4442.19    176.72 o
  12   4   5      408.56      401.55     54.42 o
  13   4   5      253.19      309.28     64.62 o
  14   4   5      677.68      633.79     75.86 o
  15   4   5      420.45      414.81     76.42 o
 -15   5   5     4251.26     3891.86    269.11 o
 -14   5   5     2059.08     2114.87    174.44 o
 -13   5   5     3541.16     3356.41    291.59 o
 -12   5   5     7900.77     7718.86    377.88 o
 -11   5   5    11099.17    11754.47    474.10 o
 -10   5   5     9212.21     9969.26    375.80 o
  -9   5   5       86.53      137.44     46.99 o
  -8   5   5     3397.36     3641.10    148.47 o
  -7   5   5    18200.18    18761.66    634.00 o
  -6   5   5    21922.32    22713.96    760.62 o
  -5   5   5     4746.36     4987.05    173.08 o
  -4   5   5     6841.62     6873.27    243.52 o
  -3   5   5      108.72      147.76     30.85 o
  -2   5   5    19164.24    19601.09    713.92 o
  -1   5   5    20791.96    19943.41    726.22 o
   0   5   5     2044.76     1955.57     76.71 o
   1   5   5     6401.26     6009.96    196.45 o
   2   5   5       85.65      135.81     29.67 o
   3   5   5    18942.98    18173.07    630.15 o
   4   5   5     4782.84     4623.92    141.00 o
   5   5   5     5029.05     4732.35    146.29 o
   6   5   5     4237.93     4144.41    143.71 o
   7   5   5     2552.24     2577.93     99.91 o
   8   5   5     6736.73     7006.83    238.44 o
   9   5   5      177.47      198.14     37.69 o
  10   5   5     1432.93     1642.01     92.17 o
  11   5   5      280.08      247.24     64.79 o
  12   5   5     3461.28     3569.29    197.86 o
  13   5   5      791.84      902.38     79.33 o
  14   5   5      810.47      825.39     89.08 o
 -15   6   5      365.11      372.86    130.12 o
 -14   6   5       64.76      165.82     99.61 o
 -13   6   5      193.30      192.55     92.99 o
 -12   6   5      626.86      727.71     76.15 o
 -11   6   5      170.32      152.31     67.80 o
 -10   6   5      276.52      354.84     61.05 o
  -9   6   5     9125.38     9400.38    389.60 o
  -8   6   5     1696.56     1654.50    101.72 o
  -7   6   5      553.80      602.25     60.05 o
  -6   6   5      122.24      116.61     32.43 o
  -5   6   5    16713.86    17355.10    595.57 o
  -4   6   5    13654.65    13392.25    436.22 o
  -3   6   5     3730.28     3773.16    148.88 o
  -2   6   5      641.35      693.15     44.22 o
  -1   6   5     3633.46     3808.25    147.28 o
   0   6   5    20194.95    19496.41    656.23 o
   1   6   5     5615.59     5283.15    187.56 o
   2   6   5       37.03       62.06     20.57 o
   3   6   5     1817.74     2031.95     81.41 o
   4   6   5      500.52      563.72     29.52 o
   5   6   5     2585.93     2513.50     93.55 o
   6   6   5        2.09       70.89     29.76 o
   7   6   5    10207.62     9923.32    371.72 o
   8   6   5     2794.12     2867.99    126.15 o
   9   6   5     1869.22     1951.08    103.51 o
  10   6   5       13.32       -3.79     47.79 o
  11   6   5     5061.64     4755.50    247.37 o
  12   6   5     6875.75     7152.05    321.15 o
  13   6   5     3031.25     2730.17    174.37 o
  14   6   5      256.78      309.14     83.44 o
 -14   7   5       16.46      -78.07     92.02 o
 -13   7   5     6595.16     6594.37    373.09 o
 -12   7   5      918.03     1078.88    122.23 o
 -11   7   5       67.01       93.75     67.57 o
 -10   7   5     2677.45     3090.41    162.56 o
  -9   7   5     1538.12     1636.23    102.89 o
  -8   7   5     5297.39     5592.79    232.76 o
  -7   7   5     3382.53     3812.64    167.30 o
  -6   7   5      157.01      203.97     41.90 o
  -5   7   5     7115.16     7392.93    251.88 o
  -4   7   5    12169.42    12470.36    416.30 o
  -3   7   5        4.31       54.35     27.85 o
  -2   7   5      767.55      865.85     55.27 o
  -1   7   5     7493.61     7777.81    290.13 o
   0   7   5      785.55      808.33     42.45 o
   1   7   5     3179.32     3054.58    113.84 o
   2   7   5     1280.77     1484.30     80.34 o
   3   7   5     8018.75     7788.29    318.64 o
   4   7   5       96.91      108.33     29.08 o
   5   7   5       18.99       -9.81     33.04 o
   6   7   5     3401.01     3374.98    142.27 o
   7   7   5      611.50      578.75     59.08 o
   8   7   5     1206.43     1425.23     97.43 o
   9   7   5        7.42       17.15     60.21 o
  10   7   5      208.95      221.56     75.67 o
  11   7   5     1060.42     1079.51    105.49 o
  12   7   5     2399.24     2320.66    160.13 o
  13   7   5       38.67       21.03     74.26 o
 -13   8   5     1510.41     1678.88    167.88 o
 -12   8   5       10.38       44.54     75.80 o
 -11   8   5    10733.27    12083.44    568.83 o
 -10   8   5       19.52       85.70     79.97 o
  -9   8   5      710.68      749.04     75.75 o
  -8   8   5      122.95      160.68     58.24 o
  -7   8   5     6903.58     7856.22    312.45 o
  -6   8   5     7176.82     8021.14    330.49 o
  -5   8   5     2261.11     2394.74    100.88 o
  -4   8   5     3803.13     4014.69    174.07 o
  -3   8   5     4450.68     4491.45    219.97 o
  -2   8   5     3260.89     3160.89    124.17 o
  -1   8   5    16030.51    15637.13    562.47 o
   0   8   5      265.57      288.72     35.50 o
   1   8   5     6357.64     6110.63    228.09 o
   2   8   5    10377.16    10326.34    427.06 o
   3   8   5     1867.22     1885.42     99.66 o
   4   8   5    16557.91    15857.46    568.94 o
   5   8   5    12856.89    12522.17    678.25 o
   6   8   5       25.02       -2.98     42.42 o
   7   8   5     1530.02     1542.47    103.31 o
   8   8   5     7087.35     7460.28    420.64 o
   9   8   5       11.45       -9.32     68.52 o
  10   8   5     1288.59     1319.25    111.41 o
  11   8   5      617.15      682.39    137.99 o
  12   8   5     3624.33     3724.50    293.46 o
  13   8   5      247.73      193.68     79.97 o
 -13   9   5     1326.05     1295.46    117.80 o
 -12   9   5     1226.39     1254.74    113.88 o
 -11   9   5        5.81        0.40     72.20 o
 -10   9   5     2699.08     3204.25    206.36 o
  -9   9   5      183.76      206.06     71.59 o
  -8   9   5      331.40      244.52     76.87 o
  -7   9   5       51.28       23.56     53.77 o
  -6   9   5     2469.54     2804.59    145.29 o
  -5   9   5      641.00      803.93     61.53 o
  -4   9   5      604.85      733.96     53.05 o
  -3   9   5     7367.53     7304.65    329.01 o
  -2   9   5      691.07      626.82     53.27 o
  -1   9   5    23037.12    21631.70    879.95 o
   0   9   5      378.28      375.02     50.89 o
   1   9   5    43327.10    40995.66   1882.00 o
   2   9   5     4101.87     4099.57    199.40 o
   3   9   5    19837.36    18976.59    912.20 o
   4   9   5     9815.35     9275.68    455.07 o
   5   9   5     4610.74     4547.13    226.28 o
   6   9   5    28246.77    28365.58   1693.08 o
   7   9   5     4490.29     4776.64    361.61 o
   8   9   5    13137.27    13176.63    760.19 o
   9   9   5     2028.42     1961.89    147.71 o
  10   9   5     4098.66     3895.35    223.56 o
  11   9   5     4811.64     4474.50    360.52 o
  12   9   5     1348.15     1286.75    122.20 o
 -12  10   5       66.46       49.37     76.51 o
 -11  10   5       30.56       95.53     74.67 o
 -10  10   5     1101.70     1255.80    128.32 o
  -9  10   5     5534.08     5906.56    313.37 o
  -8  10   5      192.23      185.98     63.37 o
  -7  10   5      731.72      779.63     70.91 o
  -6  10   5       15.78      -20.59     58.45 o
  -5  10   5     8838.83    10437.31    519.41 o
  -4  10   5     4521.96     5111.33    291.06 o
  -3  10   5     1397.23     1437.81    127.95 o
  -2  10   5       97.94       39.78     50.84 o
  -1  10   5      929.58      906.26    108.34 o
   0  10   5    11182.65     9782.34    520.07 o
   1  10   5     1846.28     1892.37    118.27 o
   2  10   5       91.11      108.16     51.94 o
   3  10   5      651.14      715.00     69.08 o
   4  10   5     2580.21     2816.61    182.23 o
   5  10   5     1981.20     2125.40    153.35 o
   6  10   5     1162.18     1282.31     96.43 o
   7  10   5     2215.68     2177.84    194.70 o
   8  10   5      128.41      117.83     75.55 o
   9  10   5      215.19      260.28     83.03 o
  10  10   5     1749.93     1702.23    131.53 o
  11  10   5      321.63      353.04    141.01 o
 -11  11   5     1866.56     2142.07    150.44 o
 -10  11   5      855.43     1098.54    214.04 o
  -9  11   5       13.98       -1.58     76.97 o
  -8  11   5      167.49      119.12     71.69 o
  -7  11   5       16.60       23.19     69.34 o
  -6  11   5     2602.31     2787.40    217.61 o
  -5  11   5     3727.57     3698.87    313.74 o
  -4  11   5      309.65      313.76     73.80 o
  -3  11   5      321.41      298.79     82.16 o
  -2  11   5      786.14      943.11     92.85 o
  -1  11   5     2838.77     2960.50    270.50 o
   0  11   5     5416.22     4950.70    393.98 o
   1  11   5     1416.59     1557.17    155.41 o
   2  11   5        0.17       27.28     54.63 o
   3  11   5     2560.32     2896.08    284.77 o
   4  11   5      172.64      169.21     61.33 o
   5  11   5     4103.02     4251.18    317.17 o
   6  11   5     1863.56     1931.88    136.80 o
   7  11   5       44.40       23.29     73.63 o
   8  11   5     1355.57     1524.55    191.39 o
   9  11   5       55.07      154.62     83.88 o
  10  11   5     2579.94     2846.69    218.10 o
  -9  12   5      241.41      198.19     85.05 o
  -8  12   5     1326.95     1597.38    243.98 o
  -7  12   5     6425.99     7641.67    668.12 o
  -6  12   5     1675.22     1893.29    192.48 o
  -5  12   5      712.44      618.14    107.13 o
  -4  12   5      626.94      529.47    125.90 o
  -3  12   5     2796.95     2881.92    409.29 o
  -2  12   5    12058.24    11335.10    710.73 o
  -1  12   5      255.47      227.37     61.19 o
   0  12   5      600.56      539.82     84.35 o
   1  12   5      404.61      303.38     71.15 o
   2  12   5     1497.09     1597.14    164.78 o
   3  12   5     5490.89     4779.55    290.89 o
   4  12   5     2114.90     2267.89    223.81 o
   5  12   5      730.86      823.21     91.24 o
   6  12   5      103.57      100.46     76.66 o
   7  12   5      690.58      693.75    136.50 o
   8  12   5       41.42      114.49     81.22 o
   9  12   5     2591.05     3150.08    230.62 o
  -7  13   5     2113.71     2437.29    362.93 o
  -6  13   5      632.76      468.19    115.98 o
  -5  13   5     1327.52     1427.62    144.37 o
  -4  13   5       35.11       -6.63     87.92 o
  -3  13   5     2450.99     2291.14    397.59 o
  -2  13   5      418.33      363.24     70.46 o
  -1  13   5      399.21      187.67     68.07 o
   0  13   5      194.74      196.88     71.56 o
   1  13   5       29.59      -16.60     72.22 o
   2  13   5       99.38      108.97     76.56 o
   3  13   5      458.00      491.04     91.25 o
   4  13   5     2563.60     2835.32    389.69 o
   5  13   5        0.85      -57.56     73.65 o
   6  13   5     1023.94     1098.64    148.45 o
   7  13   5       55.46      -68.15     97.12 o
  -5  14   5      841.44      798.98    115.87 o
  -4  14   5      271.69      287.31     75.14 o
  -3  14   5      757.55      871.59     93.79 o
  -2  14   5     1722.08     1847.63    213.74 o
  -1  14   5     1049.80     1033.35    101.69 o
   0  14   5      856.06      885.28     95.72 o
   1  14   5        3.31      -77.73     77.73 o
   2  14   5     1156.37     1269.75    198.46 o
   3  14   5       46.34       41.73    105.12 o
   4  14   5      952.66     1433.96    470.13 o
 -16   0   6       19.24     -163.47    163.47 o
 -15   0   6      753.28      467.18    196.22 o
 -14   0   6    26209.22    21553.38   2111.04 o
 -13   0   6    13375.24    11798.46   1187.35 o
 -12   0   6      219.07     -100.05    101.75 o
 -11   0   6     6594.69     6684.04    398.19 o
 -10   0   6      138.35       73.69     70.68 o
  -9   0   6    83998.06    89402.68   4963.16 o
  -8   0   6     2560.18     3123.60    294.16 o
  -7   0   6       75.87      628.61    238.77 o
  -6   0   6   159015.39   175574.25   8371.68 o
  -5   0   6    32115.99    34121.65   1645.72 o
  -4   0   6    39894.31    40204.64   1659.85 o
  -3   0   6    19962.55    20215.90    837.92 o
  -2   0   6    77601.40    78000.66   3281.98 o
  -1   0   6   101048.24   105616.04   4665.44 o
   0   0   6    72511.17    74175.34   3277.56 o
   1   0   6    10337.19    10272.71    408.42 o
   2   0   6    33467.69    32637.87   1101.47 o
   3   0   6    42107.84    40911.86   1449.46 o
   4   0   6    35219.47    35070.44   1246.88 o
   5   0   6    48890.57    49210.25   1707.28 o
   6   0   6    34432.50    34333.75   1201.45 o
   7   0   6    28621.08    28946.34   1063.87 o
   8   0   6      873.05      889.16     62.30 o
   9   0   6     6398.29     6345.28    262.41 o
  10   0   6    83385.74    86118.04   3877.31 o
  11   0   6     1214.32     1506.43    106.21 o
  12   0   6      447.73      599.40     71.50 o
  13   0   6      154.44      105.74     81.87 o
  14   0   6     3099.35     3130.46    210.31 o
  15   0   6    29928.80    27352.26   1963.33 o
 -16   1   6      397.98      295.64    126.12 o
 -15   1   6      788.12      623.52    130.53 o
 -14   1   6     3226.01     2898.27    213.98 o
 -13   1   6     3868.67     2947.73    211.38 o
 -12   1   6     5042.47     4577.45    239.47 o
 -11   1   6     2500.18     2533.36    144.97 o
 -10   1   6     2121.80     2155.40    110.79 o
  -9   1   6      694.17      781.21     57.44 o
  -8   1   6    14433.00    15036.88    533.10 o
  -7   1   6     1174.33     1448.05     89.68 o
  -6   1   6     1931.51     2087.83    101.10 o
  -5   1   6      387.18      446.02     29.33 o
  -4   1   6      209.76      236.86     23.65 o
  -3   1   6    27419.97    26971.61    861.16 o
  -2   1   6     9324.85     9313.70    325.35 o
  -1   1   6     4162.95     4267.55    132.36 o
   0   1   6    18624.34    18406.79    599.22 o
   1   1   6     2118.06     2122.81     66.00 o
   2   1   6      647.27      657.01     29.71 o
   3   1   6       10.57      119.99     21.32 o
   4   1   6     5180.81     4971.90    120.83 o
   5   1   6     3062.44     3112.97     78.96 o
   6   1   6     5188.21     4897.64    126.16 o
   7   1   6     1505.64     1664.71     53.40 o
   8   1   6     2509.98     2519.81     80.44 o
   9   1   6     2682.91     2787.33     94.19 o
  10   1   6     1479.65     1484.39     66.65 o
  11   1   6     5602.79     5670.92    230.36 o
  12   1   6     1846.73     1863.21     94.07 o
  13   1   6     2526.66     2365.72    120.38 o
  14   1   6       30.22       47.74     53.20 o
  15   1   6     4154.75     3924.67    196.27 o
 -16   2   6      159.73      216.38    131.62 o
 -15   2   6       81.29      -82.58    154.14 o
 -14   2   6     4360.30     3954.12    205.63 o
 -13   2   6      101.87       49.96    102.62 o
 -12   2   6     1684.90     1688.28     96.41 o
 -11   2   6       17.57       54.52     59.92 o
 -10   2   6     1155.97     1092.82    126.06 o
  -9   2   6    10792.40    10930.77    432.31 o
  -8   2   6      218.03      276.31     30.65 o
  -7   2   6      658.57      632.64     47.47 o
  -6   2   6     3203.95     3104.69    136.86 o
  -5   2   6      866.09      879.90     38.97 o
  -4   2   6    25386.21    25760.16    826.02 o
  -3   2   6    15157.45    14869.49    467.67 o
  -2   2   6     4070.87     3908.97    114.92 o
  -1   2   6      634.16      605.23     26.57 o
   0   2   6    26658.11    26073.96    817.39 o
   1   2   6     6374.46     6257.98    193.18 o
   2   2   6    23191.49    22736.42    657.15 o
   3   2   6     5343.61     5282.09    162.66 o
   4   2   6        2.61       35.88     14.53 o
   5   2   6    47928.14    49076.26   1333.70 o
   6   2   6     1190.39     1204.54     38.91 o
   7   2   6     5122.76     5108.86    141.75 o
   8   2   6     3003.83     3148.30    100.62 o
   9   2   6     4656.16     4743.27    161.46 o
  10   2   6    11854.31    11924.06    381.16 o
  11   2   6     1092.58     1111.09     64.01 o
  12   2   6     3882.76     3795.16    177.37 o
  13   2   6     3134.33     2854.95    149.12 o
  14   2   6     2434.11     2222.64    124.73 o
  15   2   6     3159.77     3044.51    159.93 o
 -16   3   6     2304.98     1848.02    209.85 o
 -15   3   6      407.40      446.71    142.73 o
 -14   3   6     1488.84     1805.15    182.06 o
 -13   3   6     2460.38     2739.35    307.41 o
 -12   3   6    21319.96    20410.42    792.53 o
 -11   3   6     9744.76    10207.46    408.68 o
 -10   3   6      120.45      123.29     51.21 o
  -9   3   6     8801.80     9116.79    348.20 o
  -8   3   6     4765.58     5293.11    200.61 o
  -7   3   6    55626.44    58958.71   1958.85 o
  -6   3   6    13083.81    14233.35    480.65 o
  -5   3   6     3233.82     3349.63    113.96 o
  -4   3   6     4552.04     4762.21    161.08 o
  -3   3   6     1652.76     1558.83     57.09 o
  -2   3   6    55804.89    55160.86   1856.46 o
  -1   3   6     3566.34     3213.22    105.14 o
   0   3   6    29671.38    29069.43    967.57 o
   1   3   6      744.41      813.63     44.75 o
   2   3   6       19.67       48.85     18.86 o
   3   3   6    11391.33    10739.89    301.54 o
   4   3   6    36190.49    34852.55    979.48 o
   5   3   6    61906.53    60911.75   1713.22 o
   6   3   6     1210.72     1294.85     53.98 o
   7   3   6     2988.57     2907.74     89.54 o
   8   3   6        6.57       76.61     30.36 o
   9   3   6    28418.55    28917.91    931.62 o
  10   3   6    17863.12    18093.36    623.89 o
  11   3   6      605.80      602.57     50.18 o
  12   3   6     1588.17     1674.53    102.63 o
  13   3   6       16.31      -12.73     52.52 o
  14   3   6     7915.91     7223.12    339.85 o
  15   3   6     1518.20     1651.10    143.61 o
 -15   4   6      265.06      417.41    153.74 o
 -14   4   6     8865.95     8427.82    760.92 o
 -13   4   6     1914.42     2042.60    331.63 o
 -12   4   6    10903.59    10987.54    525.42 o
 -11   4   6     5956.53     6118.63    272.74 o
 -10   4   6      698.85      690.90     67.40 o
  -9   4   6     3510.87     3895.50    160.41 o
  -8   4   6    15190.59    15272.26    543.00 o
  -7   4   6    67893.68    69684.23   2242.18 o
  -6   4   6     7389.82     7809.54    282.49 o
  -5   4   6    22264.71    22182.74    759.49 o
  -4   4   6     5442.28     5546.06    184.97 o
  -3   4   6   116569.68   117014.68   4207.29 o
  -2   4   6    63688.86    62840.69   2115.83 o
  -1   4   6    32045.31    31865.68   1078.03 o
   0   4   6    13024.08    12902.89    431.88 o
   1   4   6      391.87      410.52     30.80 o
   2   4   6   111420.20   109257.76   3973.05 o
   3   4   6    24484.04    23598.56    716.98 o
   4   4   6    28611.80    27704.48    792.80 o
   5   4   6      518.21      550.81     30.56 o
   6   4   6     3536.00     3339.62    114.06 o
   7   4   6    18211.66    17700.09    572.46 o
   8   4   6     9319.82     9187.44    311.70 o
   9   4   6     1227.08     1338.27     65.92 o
  10   4   6      880.88     1121.96     74.54 o
  11   4   6      757.16      767.64     55.32 o
  12   4   6     5107.30     5433.16    302.17 o
  13   4   6       10.44       25.31     51.71 o
  14   4   6      289.69      258.35     68.25 o
  15   4   6      505.30      490.50    140.14 o
 -15   5   6      362.27      384.58    112.22 o
 -14   5   6      610.77      684.38    117.22 o
 -13   5   6     8900.51     8511.71    462.26 o
 -12   5   6        8.71       14.95     74.82 o
 -11   5   6      903.84      869.57     87.91 o
 -10   5   6    10481.37    10868.72    482.65 o
  -9   5   6      195.95      310.17     60.65 o
  -8   5   6     8380.49     8494.58    316.43 o
  -7   5   6        5.17       67.64     42.13 o
  -6   5   6    13598.72    14030.70    505.18 o
  -5   5   6    15004.83    14963.47    525.48 o
  -4   5   6     5219.20     5211.03    189.20 o
  -3   5   6     2476.70     2388.55     98.43 o
  -2   5   6     6458.32     6427.76    225.27 o
  -1   5   6    28837.94    28614.32   1018.67 o
   0   5   6        8.20        6.54     23.05 o
   1   5   6      104.40      236.36     40.05 o
   2   5   6    36677.39    34840.08   1174.81 o
   3   5   6     3205.24     3077.73    107.85 o
   4   5   6      291.32      299.94     24.31 o
   5   5   6      618.37      658.32     34.87 o
   6   5   6     4934.96     4949.52    172.71 o
   7   5   6     7353.36     7165.20    247.93 o
   8   5   6        2.46      -35.37     35.37 o
   9   5   6     1182.58     1135.35     66.10 o
  10   5   6     1038.65     1237.91     87.57 o
  11   5   6     4007.83     4198.30    224.38 o
  12   5   6      151.94      174.99     55.23 o
  13   5   6       42.20       10.67     62.94 o
  14   5   6     2829.04     2800.27    176.78 o
 -14   6   6      241.95      306.53    105.20 o
 -13   6   6     4192.87     4309.80    294.31 o
 -12   6   6     6651.56     6726.74    428.80 o
 -11   6   6     9283.60     9324.98    468.08 o
 -10   6   6     2863.98     2885.75    190.75 o
  -9   6   6     4213.50     4629.23    212.81 o
  -8   6   6    28072.33    27682.47   1126.89 o
  -7   6   6     3541.95     3711.21    154.73 o
  -6   6   6     7456.27     7623.97    339.49 o
  -5   6   6     1915.30     1914.67     94.57 o
  -4   6   6        9.45      103.52     37.57 o
  -3   6   6     7484.90     7667.26    285.91 o
  -2   6   6     4731.29     4809.38    185.68 o
  -1   6   6    29933.04    29846.01   1053.04 o
   0   6   6      129.43      144.68     26.34 o
   1   6   6       27.66       45.52     21.20 o
   2   6   6     5245.52     5240.87    196.68 o
   3   6   6     6399.28     6292.50    224.64 o
   4   6   6    18891.17    19050.70    664.43 o
   5   6   6     5912.63     5758.05    204.69 o
   6   6   6      924.76      982.34     57.85 o
   7   6   6    19256.61    19237.57    700.98 o
   8   6   6     9877.83     9548.50    369.21 o
   9   6   6       28.55       28.78     40.80 o
  10   6   6      261.89      155.49     57.16 o
  11   6   6     5468.90     5353.33    274.37 o
  12   6   6     1604.76     1433.99    140.64 o
  13   6   6       75.29      -65.23     65.23 o
  14   6   6      102.06       37.09     79.47 o
 -14   7   6      203.17      347.63    104.55 o
 -13   7   6     4841.78     5153.03    344.71 o
 -12   7   6       70.26      200.24     92.44 o
 -11   7   6     5270.45     5226.93    304.18 o
 -10   7   6     4055.57     4269.52    231.21 o
  -9   7   6     2698.68     2800.16    234.46 o
  -8   7   6     4323.12     4879.37    254.01 o
  -7   7   6       11.70       30.69     49.43 o
  -6   7   6    13168.45    13978.21    477.61 o
  -5   7   6     5596.77     5652.61    215.57 o
  -4   7   6       50.93       75.23     38.49 o
  -3   7   6       24.90       40.36     37.72 o
  -2   7   6      770.23      858.29     58.75 o
  -1   7   6     1653.92     1603.17     68.41 o
   0   7   6      706.07      627.15     50.53 o
   1   7   6    24898.26    24519.83    821.47 o
   2   7   6       98.35       92.84     29.09 o
   3   7   6     3258.26     3218.22    132.70 o
   4   7   6     1244.85     1210.14     56.40 o
   5   7   6    13026.34    13559.65    531.94 o
   6   7   6    19225.84    19437.16    754.45 o
   7   7   6     1667.08     1656.31    100.46 o
   8   7   6      770.02      876.24     73.77 o
   9   7   6      168.83      221.77     62.83 o
  10   7   6    13825.91    12976.01    838.88 o
  11   7   6     5853.61     5376.79    291.10 o
  12   7   6      449.76      477.23     75.74 o
  13   7   6      337.01      409.83     82.33 o
 -13   8   6       56.94      -44.29     87.70 o
 -12   8   6      640.77      724.81    106.59 o
 -11   8   6      281.26      451.57     90.05 o
 -10   8   6       24.45      148.36     87.45 o
  -9   8   6    11996.30    13472.28    666.80 o
  -8   8   6       85.05      -36.68     57.94 o
  -7   8   6      765.66      914.93     78.27 o
  -6   8   6       42.88       98.07     51.34 o
  -5   8   6     2639.95     2708.66    117.74 o
  -4   8   6    23797.05    23505.75    833.16 o
  -3   8   6        1.94       36.81     43.44 o
  -2   8   6      990.33     1040.61     77.85 o
  -1   8   6      326.06      367.64     35.48 o
   0   8   6     6778.74     6587.52    230.73 o
   1   8   6    23177.80    23331.63    782.25 o
   2   8   6      130.02      167.86     38.68 o
   3   8   6      828.86     1034.02    111.95 o
   4   8   6      524.45      581.01     50.95 o
   5   8   6     7296.02     7122.07    295.05 o
   6   8   6     4117.89     4346.85    236.92 o
   7   8   6       76.16      113.18     60.80 o
   8   8   6      148.34      145.93     61.99 o
   9   8   6     1243.70     1258.70    122.77 o
  10   8   6     2769.52     2865.22    176.04 o
  11   8   6      671.79      669.76     97.88 o
  12   8   6      340.45      329.78     90.88 o
 -12   9   6     6513.15     7406.41    410.45 o
 -11   9   6      649.58      897.33    130.25 o
 -10   9   6     4331.31     4705.77    298.41 o
  -9   9   6      205.06      140.11    103.23 o
  -8   9   6     6141.72     6485.57    313.13 o
  -7   9   6     9508.82    10686.28    522.54 o
  -6   9   6     6386.60     7243.64    399.79 o
  -5   9   6     6877.15     7140.19    343.45 o
  -4   9   6     1206.90     1354.38     79.59 o
  -3   9   6    11776.17    12466.47    572.12 o
  -2   9   6     4536.68     4553.70    222.67 o
  -1   9   6    11119.15    11330.45    407.27 o
   0   9   6    12464.33    12685.79    540.43 o
   1   9   6     8609.77     8762.49    475.66 o
   2   9   6     6411.41     6635.87    279.88 o
   3   9   6     1431.78     1685.40    121.28 o
   4   9   6    23424.62    21389.83   1161.72 o
   5   9   6      934.31      958.66     69.92 o
   6   9   6     4547.53     4632.77    218.92 o
   7   9   6     2497.90     2511.02    186.77 o
   8   9   6      290.45      252.12     74.92 o
   9   9   6    10681.31    10292.39    565.60 o
  10   9   6        6.64       82.47     75.47 o
  11   9   6     2423.64     2202.19    151.92 o
  12   9   6      119.58       64.16     86.18 o
 -12  10   6     2332.41     2486.90    238.41 o
 -11  10   6       15.79       31.50     85.55 o
 -10  10   6      404.65      359.90     93.18 o
  -9  10   6       28.87      -27.76     75.78 o
  -8  10   6     1535.22     1840.90    155.65 o
  -7  10   6     4838.93     5322.46    342.45 o
  -6  10   6     4480.77     4814.38    232.64 o
  -5  10   6     1838.38     2056.24    159.45 o
  -4  10   6    10058.81    10112.35    704.73 o
  -3  10   6     1627.25     1784.54    103.16 o
  -2  10   6    26014.12    25006.93   1113.42 o
  -1  10   6     1467.57     1464.20    100.53 o
   0  10   6    11909.61    10990.33    664.93 o
   1  10   6     9169.30     9141.32    655.54 o
   2  10   6     1446.47     1547.28    107.63 o
   3  10   6    18228.68    17712.08    919.47 o
   4  10   6      291.00      243.02     62.16 o
   5  10   6    14886.88    12879.02    809.84 o
   6  10   6        7.81       -4.84     64.16 o
   7  10   6      782.87      653.43     88.39 o
   8  10   6      726.66      632.37     94.02 o
   9  10   6      731.97      918.86    102.56 o
  10  10   6     1430.76     1665.92    177.64 o
  11  10   6      121.65      191.57     87.97 o
 -10  11   6      108.99       37.47    104.70 o
  -9  11   6      920.63     1242.72    146.78 o
  -8  11   6      292.85      352.77     90.69 o
  -7  11   6       36.53      -41.11     76.22 o
  -6  11   6      507.55      576.55     83.65 o
  -5  11   6       37.96       87.79     66.30 o
  -4  11   6     3109.62     3520.30    257.14 o
  -3  11   6      268.92      272.20     76.85 o
  -2  11   6       34.96       -1.70     62.67 o
  -1  11   6     5149.27     5210.81    453.72 o
   0  11   6     3386.52     3667.82    287.93 o
   1  11   6       35.93       20.75     50.94 o
   2  11   6      460.06      401.39     63.88 o
   3  11   6     6404.78     6209.71    518.83 o
   4  11   6      490.24      399.92     84.26 o
   5  11   6      428.05      475.03     79.28 o
   6  11   6      840.38      615.91     83.55 o
   7  11   6      552.71      586.48     87.44 o
   8  11   6     2864.16     2676.27    169.82 o
   9  11   6       41.48       74.56     81.19 o
  10  11   6      612.89      472.25     98.30 o
  -9  12   6     1843.37     2081.53    286.68 o
  -8  12   6      139.05       67.46     98.30 o
  -7  12   6      383.09      354.02     95.86 o
  -6  12   6     4137.04     3541.20    236.05 o
  -5  12   6      522.13      581.68    107.71 o
  -4  12   6     2001.97     2032.92    184.38 o
  -3  12   6      613.98      605.62     97.49 o
  -2  12   6       14.77      -13.33     83.60 o
  -1  12   6     2502.84     2201.62    175.59 o
   0  12   6      962.97      870.94     89.19 o
   1  12   6     2916.63     2997.01    204.79 o
   2  12   6      169.15      259.44     76.95 o
   3  12   6      404.76      388.67     77.50 o
   4  12   6     1130.49     1076.28    102.28 o
   5  12   6      262.90      162.49     71.99 o
   6  12   6     1873.13     1943.52    139.27 o
   7  12   6      814.46      746.59    144.51 o
   8  12   6       67.67       60.62     81.38 o
  -7  13   6      104.80      233.37    105.84 o
  -6  13   6      721.53      730.80    116.01 o
  -5  13   6       17.75      118.34     90.80 o
  -4  13   6      522.51      722.59    111.79 o
  -3  13   6     4170.32     5331.93    463.94 o
  -2  13   6      576.61      718.89    206.33 o
  -1  13   6      978.32      929.70    130.92 o
   0  13   6      151.10       52.56     67.37 o
   1  13   6      307.93      228.96     78.81 o
   2  13   6      672.55      482.71     90.77 o
   3  13   6      549.78      637.67     98.45 o
   4  13   6     2543.16     2720.70    358.58 o
   5  13   6      371.00      352.07     84.85 o
   6  13   6       17.17      -14.17     80.21 o
  -4  14   6     1677.88     1836.02    309.45 o
  -3  14   6     1041.88     1341.92    161.17 o
  -2  14   6      772.94      791.10    146.78 o
  -1  14   6        3.60      -63.23     67.47 o
   0  14   6     1535.60     1453.42    121.58 o
   1  14   6     1075.31     1127.13    115.74 o
   2  14   6      638.52      615.06    101.73 o
   3  14   6      779.12      983.26    134.77 o
 -16   1   7     1591.02     1084.13    242.99 o
 -15   1   7     2981.82     2276.72    184.20 o
 -14   1   7     5053.55     3994.93    233.86 o
 -13   1   7     8072.82     7236.20    383.89 o
 -12   1   7        1.36       32.57     63.17 o
 -11   1   7      391.28      432.49    108.34 o
 -10   1   7    15517.72    15928.10    677.16 o
  -9   1   7      737.24      735.17     55.28 o
  -8   1   7    22809.28    24133.00    839.67 o
  -7   1   7     2057.56     2097.24     82.45 o
  -6   1   7    10321.36    10329.21    325.19 o
  -5   1   7    19452.58    19917.37    615.75 o
  -4   1   7    14604.67    13963.51    525.99 o
  -3   1   7    18947.70    18115.33    561.94 o
  -2   1   7     1478.38     1694.40     60.38 o
  -1   1   7    54152.19    53831.57   1966.49 o
   0   1   7    13141.73    12852.12    389.73 o
   1   1   7    14928.91    14396.78    412.95 o
   2   1   7    10045.60     9503.46    268.12 o
   3   1   7    48651.54    47711.13   1327.64 o
   4   1   7    44841.91    43898.12   1270.85 o
   5   1   7     9544.40     9227.09    237.76 o
   6   1   7    12293.55    12388.07    308.33 o
   7   1   7     6879.93     6964.75    180.73 o
   8   1   7    23177.45    22679.39    596.32 o
   9   1   7    34130.02    33648.65   1006.67 o
  10   1   7      704.14      688.89     51.58 o
  11   1   7     2671.52     2784.89    123.89 o
  12   1   7    11933.02    11841.98    459.23 o
  13   1   7     4788.61     4447.22    218.71 o
  14   1   7     7099.35     6802.26    320.12 o
  15   1   7      863.56      779.03     71.69 o
 -16   2   7       47.16     -124.10    158.81 o
 -15   2   7        2.70      -78.68    127.66 o
 -14   2   7        5.14      -80.98     80.98 o
 -13   2   7     3607.85     3417.97    196.82 o
 -12   2   7        6.39       93.38     56.11 o
 -11   2   7       30.84      122.24     52.70 o
 -10   2   7      630.94      678.50     62.18 o
  -9   2   7      438.20      507.22     52.56 o
  -8   2   7      350.97      479.56     55.48 o
  -7   2   7      352.40      377.94     30.13 o
  -6   2   7    33142.40    33591.77   1234.62 o
  -5   2   7     6955.26     7202.12    221.64 o
  -4   2   7    28658.43    29029.62   1003.37 o
  -3   2   7     3027.81     3194.93    107.81 o
  -2   2   7    43762.86    42348.18   1346.89 o
  -1   2   7    16211.12    15643.97    463.29 o
   0   2   7     2881.78     2979.14     93.75 o
   1   2   7    28201.53    27791.43    922.46 o
   2   2   7     2239.78     2301.32     76.65 o
   3   2   7    47327.52    46934.11   1515.92 o
   4   2   7     4295.45     4242.14    126.77 o
   5   2   7     2810.12     2698.71     77.68 o
   6   2   7     6256.17     6412.98    180.66 o
   7   2   7     9905.15     9844.54    284.04 o
   8   2   7     2475.08     2600.79     95.50 o
   9   2   7     4320.16     4060.11    142.30 o
  10   2   7     1810.06     1859.54     79.66 o
  11   2   7     8180.77     8371.76    318.80 o
  12   2   7      616.89      640.24    116.33 o
  13   2   7     1503.87     1510.98     97.11 o
  14   2   7      764.20      660.68     67.31 o
  15   2   7        2.27      -27.04     53.27 o
 -15   3   7     2597.22     2020.21    423.04 o
 -14   3   7     2064.94     1850.47    166.05 o
 -13   3   7     8010.31     7219.87    409.00 o
 -12   3   7     1740.27     1772.15    101.40 o
 -11   3   7       82.64       84.01     55.97 o
 -10   3   7     1224.36     1209.36     78.96 o
  -9   3   7     1477.56     1464.69     86.34 o
  -8   3   7    53205.28    55769.70   1977.21 o
  -7   3   7      262.79      275.45     43.60 o
  -6   3   7     3228.78     3374.71    126.43 o
  -5   3   7       49.09      105.41     29.06 o
  -4   3   7    21067.22    21914.44    741.50 o
  -3   3   7    60205.85    62156.86   2069.71 o
  -2   3   7     5471.71     5400.76    181.77 o
  -1   3   7    17335.73    16601.23    534.35 o
   0   3   7    19467.92    18957.73    639.91 o
   1   3   7    70438.81    70456.09   2355.46 o
   2   3   7      250.21      288.15     26.06 o
   3   3   7       15.54       99.27     22.93 o
   4   3   7     4202.76     3951.58    116.14 o
   5   3   7      393.84      382.39     26.36 o
   6   3   7     9877.93     9565.20    255.98 o
   7   3   7        1.26       44.50     24.41 o
   8   3   7     5477.07     5318.72    180.37 o
   9   3   7      787.55      905.55     51.54 o
  10   3   7     1272.15     1304.67     66.96 o
  11   3   7     1641.65     1671.83     82.00 o
  12   3   7       60.84       57.96     51.11 o
  13   3   7     3465.90     3357.37    172.56 o
  14   3   7       33.62       37.67     54.59 o
 -15   4   7      173.98      -55.72    110.02 o
 -14   4   7      359.61      463.76    116.32 o
 -13   4   7     1381.95     1463.21    152.29 o
 -12   4   7     2492.41     2457.82    169.81 o
 -11   4   7      148.94       99.56     56.92 o
 -10   4   7     1527.16     1614.78    123.06 o
  -9   4   7     1415.61     1420.98     93.71 o
  -8   4   7     7499.35     8058.95    326.97 o
  -7   4   7     2431.33     2496.41    111.95 o
  -6   4   7      787.26      785.05     46.24 o
  -5   4   7     3216.29     3345.63    137.07 o
  -4   4   7      159.78      148.68     24.52 o
  -3   4   7      173.01      195.50     30.76 o
  -2   4   7       58.84       94.60     26.76 o
  -1   4   7     8615.38     8590.56    292.85 o
   0   4   7      870.92      882.16     43.86 o
   1   4   7     8364.36     8155.92    278.38 o
   2   4   7     1260.02     1331.04     53.55 o
   3   4   7     1458.79     1415.60     51.82 o
   4   4   7     2768.03     2569.10     82.65 o
   5   4   7      124.97      128.66     22.42 o
   6   4   7    11102.18    10873.16    344.44 o
   7   4   7     3888.98     3793.11    132.74 o
   8   4   7     7448.90     7023.05    234.35 o
   9   4   7      701.59      739.74     65.23 o
  10   4   7      447.22      434.89     45.97 o
  11   4   7       28.92      -40.47     40.47 o
  12   4   7      132.36       92.96     50.01 o
  13   4   7      270.10      201.76     56.66 o
  14   4   7        5.48      -52.50     52.50 o
 -15   5   7       13.46       46.69    107.41 o
 -14   5   7       11.76      108.70    150.52 o
 -13   5   7     7870.17     8039.81    503.77 o
 -12   5   7     7642.58     7813.81    434.31 o
 -11   5   7     2295.77     2392.74    217.94 o
 -10   5   7     1383.97     1476.04    145.02 o
  -9   5   7     2698.48     2855.44    185.44 o
  -8   5   7     5769.98     6126.02    247.30 o
  -7   5   7    19961.18    20359.91    725.24 o
  -6   5   7    10854.73    11042.76    399.39 o
  -5   5   7     1348.97     1533.80     80.75 o
  -4   5   7     6981.29     7173.29    267.89 o
  -3   5   7     3403.46     3631.05    134.46 o
  -2   5   7    11668.17    11667.25    419.57 o
  -1   5   7    23325.80    22886.29    764.00 o
   0   5   7      399.95      452.01     33.55 o
   1   5   7    10449.16    10513.90    399.34 o
   2   5   7     7024.34     6554.70    228.85 o
   3   5   7     3167.84     3233.84    112.62 o
   4   5   7    38325.91    36673.50   1077.80 o
   5   5   7     1232.69     1192.02     50.71 o
   6   5   7    15442.12    14851.74    523.84 o
   7   5   7     3991.51     3804.11    150.02 o
   8   5   7      696.08      654.74     56.73 o
   9   5   7    11197.96    10854.11    390.38 o
  10   5   7      224.79      286.47     52.63 o
  11   5   7    12629.85    12778.74    517.11 o
  12   5   7      584.19      622.48     63.27 o
  13   5   7     1077.66     1051.09    112.50 o
  14   5   7     1282.60     1302.47    122.55 o
 -14   6   7      526.66      512.94    131.91 o
 -13   6   7      243.19      164.90    242.98 o
 -12   6   7     5244.87     4871.65    436.92 o
 -11   6   7     7226.89     7166.17    390.66 o
 -10   6   7       75.25      133.80     71.89 o
  -9   6   7      176.67      182.09     65.68 o
  -8   6   7      564.30      546.93     58.45 o
  -7   6   7     1448.37     1480.78     77.91 o
  -6   6   7     2973.11     3249.29    168.07 o
  -5   6   7     8614.03     8510.42    299.38 o
  -4   6   7     4193.93     4295.43    169.95 o
  -3   6   7     2180.03     2302.23    100.08 o
  -2   6   7     4166.31     4258.72    156.16 o
  -1   6   7     3910.47     3859.16    139.98 o
   0   6   7    30938.18    30631.99   1032.86 o
   1   6   7     9287.11     9396.74    318.73 o
   2   6   7     1366.21     1445.75     62.15 o
   3   6   7      827.62      764.70     49.75 o
   4   6   7     9261.57     8910.99    305.23 o
   5   6   7    18077.15    17519.07    593.16 o
   6   6   7     1188.70     1192.62     73.06 o
   7   6   7      644.25      643.38     48.91 o
   8   6   7       86.96       85.74     39.52 o
   9   6   7     2841.39     2982.72    134.09 o
  10   6   7     3071.53     3267.51    263.82 o
  11   6   7     2074.82     1963.74    112.30 o
  12   6   7     1155.36     1130.25     85.11 o
  13   6   7     1401.67     1240.86    124.50 o
 -14   7   7      180.41      225.18    102.92 o
 -13   7   7     6488.50     6550.62    470.62 o
 -12   7   7     2427.27     2740.75    361.74 o
 -11   7   7     2979.45     3050.05    201.48 o
 -10   7   7     1419.72     1519.77    150.37 o
  -9   7   7      886.04     1073.95    109.73 o
  -8   7   7     2348.70     2357.22    127.90 o
  -7   7   7     3050.80     3742.75    293.56 o
  -6   7   7     3275.01     3515.87    244.87 o
  -5   7   7     4033.86     3781.58    141.49 o
  -4   7   7     2857.86     2995.18    126.67 o
  -3   7   7      421.83      394.73     43.40 o
  -2   7   7     1718.32     1851.94     74.59 o
  -1   7   7      399.96      435.97     37.79 o
   0   7   7     1543.15     1667.20     66.57 o
   1   7   7      159.79      210.26     29.64 o
   2   7   7     3195.54     3247.14    128.39 o
   3   7   7     4857.50     4758.90    187.62 o
   4   7   7     6333.58     6101.16    214.43 o
   5   7   7    10090.38     9909.94    349.71 o
   6   7   7     5391.11     5455.11    208.96 o
   7   7   7      241.59      297.25     40.82 o
   8   7   7       86.76       69.60     53.36 o
   9   7   7      396.34      359.67     68.97 o
  10   7   7     2751.48     2880.18    209.66 o
  11   7   7     2449.84     2326.09    139.85 o
  12   7   7      469.90      449.57     88.10 o
  13   7   7        5.65       60.94    104.65 o
 -13   8   7     2319.12     2626.43    214.56 o
 -12   8   7     1906.79     2009.53    160.80 o
 -11   8   7    11636.90    12074.74    828.70 o
 -10   8   7     4215.77     4568.61    332.44 o
  -9   8   7      110.56       53.25     76.32 o
  -8   8   7     3594.60     4096.52    345.04 o
  -7   8   7    24468.99    26952.52   1250.66 o
  -6   8   7     3613.23     4081.51    271.82 o
  -5   8   7     1526.71     1579.17     86.23 o
  -4   8   7     5222.47     5859.67    366.58 o
  -3   8   7     2445.67     2740.59    125.34 o
  -2   8   7    23433.54    24325.26    948.87 o
  -1   8   7     7541.32     7628.22    276.87 o
   0   8   7    17255.29    16518.53    584.89 o
   1   8   7      184.24      189.57     46.27 o
   2   8   7     4013.10     4057.44    197.32 o
   3   8   7    20247.94    20889.91    805.69 o
   4   8   7     1242.50     1370.19     96.40 o
   5   8   7    15239.99    15174.66    573.85 o
   6   8   7     6197.87     6102.03    269.65 o
   7   8   7     1042.14      954.83     67.60 o
   8   8   7    16209.49    15257.29    799.37 o
   9   8   7     3328.38     3071.88    183.04 o
  10   8   7      427.50      407.66     83.51 o
  11   8   7     1157.60     1048.60    122.24 o
  12   8   7     3613.23     3244.49    243.97 o
 -12   9   7     1312.04     1329.47    157.14 o
 -11   9   7     6445.44     7029.55    396.29 o
 -10   9   7     6085.86     6655.19    382.59 o
  -9   9   7     9795.72    10323.24    584.43 o
  -8   9   7     2536.19     2812.97    158.84 o
  -7   9   7    13798.60    15294.45    719.67 o
  -6   9   7     9887.03    12078.91    802.61 o
  -5   9   7    16497.63    17147.33    764.19 o
  -4   9   7     6730.56     7153.95    438.14 o
  -3   9   7     1627.18     1605.85     97.75 o
  -2   9   7    21700.26    21546.73    792.14 o
  -1   9   7     2831.30     2852.22    112.25 o
   0   9   7    16466.33    15787.01    656.37 o
   1   9   7      802.79      903.60     76.16 o
   2   9   7     3460.77     3416.86    186.74 o
   3   9   7       20.25       73.99     47.19 o
   4   9   7     3454.37     3189.22    254.68 o
   5   9   7       17.25       58.07     62.23 o
   6   9   7     2427.00     2388.02    123.61 o
   7   9   7      262.23      240.95     58.26 o
   8   9   7       14.92      -24.35     69.94 o
   9   9   7       29.62      -22.46     72.40 o
  10   9   7     1141.56     1043.04    107.75 o
  11   9   7     2151.05     2281.94    207.81 o
 -11  10   7      642.34      717.05    108.26 o
 -10  10   7      790.33      921.19    112.68 o
  -9  10   7     2558.37     2605.05    180.27 o
  -8  10   7       46.18       77.90     79.72 o
  -7  10   7      713.60      878.88     88.09 o
  -6  10   7      483.97      534.03     70.97 o
  -5  10   7    12740.30    13355.56    646.69 o
  -4  10   7     1969.17     2067.83    148.57 o
  -3  10   7      797.81      937.81     73.46 o
  -2  10   7     1887.07     1971.52    149.06 o
  -1  10   7     3688.97     3563.99    172.40 o
   0  10   7    13202.39    12518.99    581.93 o
   1  10   7     1685.33     1746.19    128.63 o
   2  10   7      240.88      217.98     63.66 o
   3  10   7      604.60      558.16     79.14 o
   4  10   7     6922.15     6570.70    464.70 o
   5  10   7     7765.54     7287.70    556.45 o
   6  10   7      790.65      802.00     73.18 o
   7  10   7      636.85      674.62     91.51 o
   8  10   7      124.29      153.10     78.23 o
   9  10   7     2032.43     2034.94    145.26 o
  10  10   7     3095.79     3390.07    268.32 o
 -10  11   7      929.06     1083.30    149.71 o
  -9  11   7       42.32      125.55    107.10 o
  -8  11   7      465.94      379.25     97.37 o
  -7  11   7       24.67      114.52     78.04 o
  -6  11   7      363.62      567.90    125.53 o
  -5  11   7     2218.10     2341.70    472.24 o
  -4  11   7        1.54       16.12     57.80 o
  -3  11   7      769.07      817.38     89.41 o
  -2  11   7       42.58      -49.18     65.97 o
  -1  11   7     2300.53     2240.19    176.08 o
   0  11   7     1286.19     1285.01    128.92 o
   1  11   7      703.78      595.52     69.90 o
   2  11   7      110.04      168.38     62.34 o
   3  11   7        5.53      -48.15     59.68 o
   4  11   7     1105.64     1201.19    119.86 o
   5  11   7      169.09      236.34     71.12 o
   6  11   7      614.97      674.94     86.87 o
   7  11   7        0.41      -72.17     72.17 o
   8  11   7       11.26       57.14     79.23 o
   9  11   7      268.51      297.83     84.14 o
  -9  12   7     2458.04     2953.75    318.47 o
  -8  12   7      344.30      484.16    113.04 o
  -7  12   7      454.40      462.63     97.64 o
  -6  12   7      441.68      568.53    112.72 o
  -5  12   7      547.08      566.14    167.57 o
  -4  12   7       33.81      122.11     81.75 o
  -3  12   7      971.30      992.33    113.93 o
  -2  12   7     3862.60     3726.02    264.04 o
  -1  12   7      715.61      844.58    108.98 o
   0  12   7      419.09      418.05     90.36 o
   1  12   7      382.79      434.82     92.06 o
   2  12   7     3348.55     3279.48    299.89 o
   3  12   7     3012.01     3468.03    317.35 o
   4  12   7      439.58      520.13     80.82 o
   5  12   7      371.02      427.84     82.11 o
   6  12   7        0.85      -74.83     74.83 o
   7  12   7     1852.40     1893.37    184.37 o
   8  12   7      577.78      681.68     99.93 o
  -7  13   7     1819.93     1891.17    355.43 o
  -6  13   7        0.87       99.07    100.76 o
  -5  13   7      357.68      341.68    148.80 o
  -4  13   7       43.73      106.00    102.72 o
  -3  13   7     1310.39     1396.36    151.00 o
  -2  13   7      289.04      305.59    107.31 o
  -1  13   7       17.82       38.54     82.43 o
   0  13   7      349.69      334.87     76.33 o
   1  13   7      138.47      198.12     78.44 o
   2  13   7      122.15      132.81     86.61 o
   3  13   7        2.05       42.20     86.39 o
   4  13   7     2777.55     2787.27    318.69 o
   5  13   7       23.95       31.06     76.43 o
   6  13   7     1633.79     1913.61    232.03 o
  -3  14   7      673.75      733.54    194.20 o
  -2  14   7       35.99       88.23     91.12 o
  -1  14   7        8.62        1.93     84.32 o
   0  14   7      112.51      111.54     75.87 o
   1  14   7        2.11        5.44     80.36 o
   2  14   7      550.28      600.64    146.02 o
 -16   0   8       23.09       -1.07    119.10 o
 -15   0   8       12.16        5.22    127.12 o
 -14   0   8    29917.26    22917.52   1572.63 o
 -13   0   8    16274.32    12352.85    878.52 o
 -12   0   8    11826.84    10352.89    672.19 o
 -11   0   8       19.76        5.32     93.73 o
 -10   0   8      230.57      166.98     83.40 o
  -9   0   8    77752.35    79510.82   4342.16 o
  -8   0   8      131.95      279.76     62.67 o
  -7   0   8    39510.29    41630.70   1987.44 o
  -6   0   8    10591.48    10823.14    534.00 o
  -5   0   8    13692.90    14315.00    627.87 o
  -4   0   8    10426.37    10240.20    469.41 o
  -3   0   8     5144.12     4872.15    215.86 o
  -2   0   8   242200.25   255208.45  11971.82 o
  -1   0   8     3358.38     3026.26    145.14 o
   0   0   8     7346.99     6928.84    325.59 o
   1   0   8     2891.97     2818.76    119.25 o
   2   0   8    76745.88    74530.41   2968.68 o
   3   0   8   169006.48   167365.31   6711.24 o
   4   0   8     5795.19     5395.11    201.55 o
   5   0   8     9092.54     8624.09    313.72 o
   6   0   8     3091.84     3099.75    119.44 o
   7   0   8    77221.84    77391.41   2829.03 o
   8   0   8    17844.98    17556.16    665.17 o
   9   0   8     7171.82     7462.00    328.42 o
  10   0   8      244.11      339.17     66.76 o
  11   0   8     9121.50     9587.56    567.70 o
  12   0   8     4641.35     4742.72    295.15 o
  13   0   8     4851.51     4779.49    297.77 o
  14   0   8      643.13      649.48    108.86 o
 -16   1   8      693.91      662.96    151.86 o
 -15   1   8     2063.99     1418.76    144.36 o
 -14   1   8      463.23      382.01    109.25 o
 -13   1   8     1101.63      740.85    121.99 o
 -12   1   8     3457.01     2710.58    180.41 o
 -11   1   8       83.36       83.85     62.94 o
 -10   1   8       26.35       13.13     56.25 o
  -9   1   8     3007.28     3215.55    142.87 o
  -8   1   8     3057.51     3198.36    147.98 o
  -7   1   8     2035.55     2208.48    143.85 o
  -6   1   8     5577.61     5756.66    194.76 o
  -5   1   8     4496.37     4237.87    147.09 o
  -4   1   8     2305.53     2397.39    108.46 o
  -3   1   8     1159.26     1110.30     60.49 o
  -2   1   8     5515.80     5405.62    193.08 o
  -1   1   8    14828.27    15020.62    575.95 o
   0   1   8    38765.01    38163.85   1291.44 o
   1   1   8       49.30       68.14     14.81 o
   2   1   8      378.60      396.03     23.19 o
   3   1   8    25945.83    24998.09    662.33 o
   4   1   8     7168.87     7166.12    194.33 o
   5   1   8     9574.06     9238.74    255.64 o
   6   1   8     4386.33     4135.07    108.93 o
   7   1   8     1575.44     1687.21     55.44 o
   8   1   8     1454.57     1474.77     57.62 o
   9   1   8     2826.29     2746.18    103.89 o
  10   1   8    13665.82    13425.37    462.93 o
  11   1   8      328.64      363.22     51.58 o
  12   1   8      179.27      199.87     49.22 o
  13   1   8      356.64      246.94     58.25 o
  14   1   8      939.24      823.87     71.80 o
 -15   2   8      437.64        1.90    133.50 o
 -14   2   8     1652.24     1424.89    125.70 o
 -13   2   8       21.43      -81.28     81.28 o
 -12   2   8     9691.51     8837.93    423.56 o
 -11   2   8      253.33      244.63     66.17 o
 -10   2   8      793.92      698.43     63.30 o
  -9   2   8     5488.42     5885.64    242.22 o
  -8   2   8     5047.74     5317.01    217.46 o
  -7   2   8    17541.04    18771.26    617.08 o
  -6   2   8    13016.15    12541.16    448.81 o
  -5   2   8     1691.31     1758.79     86.63 o
  -4   2   8    17798.34    17871.63    624.40 o
  -3   2   8    53674.18    54763.38   1891.97 o
  -2   2   8     4503.58     4718.30    165.40 o
  -1   2   8    13996.47    12952.86    413.35 o
   0   2   8    10796.71    10673.93    324.31 o
   1   2   8      434.15      443.88     28.93 o
   2   2   8    44632.46    44203.39   1321.88 o
   3   2   8       13.73       26.93     18.97 o
   4   2   8    10807.50    10355.05    319.86 o
   5   2   8     7131.62     6723.21    196.11 o
   6   2   8      910.55      930.81     38.38 o
   7   2   8    19186.19    19199.52    542.30 o
   8   2   8      116.59      100.51     28.80 o
   9   2   8    15966.55    15767.53    520.25 o
  10   2   8     1344.77     1515.89     72.40 o
  11   2   8      374.07      394.97     52.87 o
  12   2   8     6684.14     6931.02    300.67 o
  13   2   8     2391.29     2458.92    134.50 o
  14   2   8     3092.75     2853.20    149.12 o
 -15   3   8       45.72     -130.43    130.43 o
 -14   3   8      476.12      231.26    142.98 o
 -13   3   8     7388.45     6624.62    353.20 o
 -12   3   8    10911.95    10109.60    426.73 o
 -11   3   8     1007.16      950.75     77.01 o
 -10   3   8     4503.82     4486.54    194.07 o
  -9   3   8     3164.87     3184.32    143.05 o
  -8   3   8    40956.04    43386.01   1691.94 o
  -7   3   8    36498.71    39249.55   1432.78 o
  -6   3   8     4067.47     4455.61    161.10 o
  -5   3   8    31281.73    31904.98   1087.26 o
  -4   3   8    16469.70    16787.46    578.50 o
  -3   3   8    80695.24    80129.31   2711.88 o
  -2   3   8    39738.40    38454.79   1279.22 o
  -1   3   8     4577.28     4403.28    149.38 o
   0   3   8    43590.70    44117.69   1553.29 o
   1   3   8     3298.43     3345.87    115.93 o
   2   3   8    41229.21    40001.33   1331.42 o
   3   3   8     9925.85     9655.44    287.58 o
   4   3   8     2609.87     2609.78     83.42 o
   5   3   8     9331.26     8945.12    269.15 o
   6   3   8     1015.03      958.18     42.83 o
   7   3   8     2618.17     2802.19     95.53 o
   8   3   8      607.73      719.34     53.01 o
   9   3   8       42.37       58.20     33.39 o
  10   3   8       27.69       54.79     41.11 o
  11   3   8     5202.90     5176.14    205.08 o
  12   3   8      189.45      168.22     54.03 o
  13   3   8        6.45        1.33     55.45 o
  14   3   8      319.87      303.81     60.38 o
 -15   4   8      316.46      267.37    109.42 o
 -14   4   8    10830.20    10579.15    645.60 o
 -13   4   8     3388.28     3627.41    259.95 o
 -12   4   8     1654.55     1803.96    139.54 o
 -11   4   8     1129.41     1125.72     82.48 o
 -10   4   8      228.65      240.08     81.82 o
  -9   4   8    22630.10    23831.54    987.92 o
  -8   4   8     5797.81     6251.26    261.29 o
  -7   4   8      641.28      652.80     67.77 o
  -6   4   8      102.82      223.90     45.22 o
  -5   4   8     5827.87     5870.64    202.30 o
  -4   4   8    67740.26    67728.90   2171.08 o
  -3   4   8     2608.50     2616.67    100.69 o
  -2   4   8     1725.94     1673.66     67.56 o
  -1   4   8    32159.89    30899.10    998.03 o
   0   4   8       56.67      176.16     42.64 o
   1   4   8    27537.56    26680.02    896.30 o
   2   4   8     7157.06     7103.78    234.35 o
   3   4   8     1563.97     1608.51     54.92 o
   4   4   8    39250.45    36350.14   1047.55 o
   5   4   8      739.43      775.66     39.51 o
   6   4   8     6115.35     5722.99    199.14 o
   7   4   8     5937.41     5691.57    191.68 o
   8   4   8     4337.10     4145.60    155.07 o
   9   4   8     7332.46     6935.47    259.37 o
  10   4   8      428.01      503.87     67.49 o
  11   4   8     4005.70     4284.61    178.12 o
  12   4   8     5634.92     5707.35    262.91 o
  13   4   8       27.38       43.65     53.99 o
  14   4   8     2590.14     2622.69    141.02 o
 -15   5   8       61.64      133.41    116.44 o
 -14   5   8      477.02      720.51    197.35 o
 -13   5   8     9075.25     8323.59    704.23 o
 -12   5   8     2000.40     2153.44    318.09 o
 -11   5   8     1087.44     1003.90    191.54 o
 -10   5   8     9810.51     9796.03    465.68 o
  -9   5   8     2222.79     2299.53    180.40 o
  -8   5   8     3271.71     3461.64    202.63 o
  -7   5   8    11590.19    12220.70    462.16 o
  -6   5   8     2488.73     2511.79    105.80 o
  -5   5   8     9917.60     9790.13    332.01 o
  -4   5   8      667.10      700.09     47.51 o
  -3   5   8     3099.21     3065.35    110.31 o
  -2   5   8    10987.33    10792.46    371.05 o
  -1   5   8    11321.13    11140.06    376.37 o
   0   5   8     1179.34     1242.61     56.88 o
   1   5   8      249.06      319.63     34.63 o
   2   5   8    20571.80    20032.53    693.39 o
   3   5   8       57.02       55.28     24.62 o
   4   5   8       22.54       71.01     28.87 o
   5   5   8     9668.04     9213.84    310.02 o
   6   5   8     8920.23     8464.63    312.94 o
   7   5   8     4925.71     4720.34    183.23 o
   8   5   8     3731.55     3543.59    145.21 o
   9   5   8     1109.63     1087.73     71.32 o
  10   5   8       49.84       26.27     43.86 o
  11   5   8     3152.50     3135.35    163.72 o
  12   5   8     1037.89     1095.21     89.38 o
  13   5   8     1009.08     1100.66     91.37 o
 -14   6   8       20.72      199.85    118.19 o
 -13   6   8     5486.77     4625.38    393.55 o
 -12   6   8       18.41     -106.68    106.68 o
 -11   6   8     1359.19     1315.07    168.62 o
 -10   6   8     4599.54     4975.81    398.46 o
  -9   6   8     2574.19     2712.30    161.09 o
  -8   6   8    15200.77    15309.21    637.91 o
  -7   6   8     8071.14     8483.74    395.32 o
  -6   6   8       52.14      121.35     33.44 o
  -5   6   8     1250.98     1299.18     88.89 o
  -4   6   8      441.65      353.53     42.05 o
  -3   6   8      822.73      820.85     59.72 o
  -2   6   8     9342.67     9444.36    325.13 o
  -1   6   8     7889.87     8007.34    274.74 o
   0   6   8      597.92      548.36     39.80 o
   1   6   8    18748.59    19375.59    760.51 o
   2   6   8     2608.60     2568.99     98.50 o
   3   6   8    19959.13    18992.00    622.00 o
   4   6   8     4219.10     4185.51    153.34 o
   5   6   8     5667.82     5523.27    210.70 o
   6   6   8    13465.17    12865.78    462.29 o
   7   6   8     3887.91     3942.41    156.84 o
   8   6   8    20361.10    20697.14    768.86 o
   9   6   8      692.57      750.74     68.18 o
  10   6   8    12960.48    13443.15    578.52 o
  11   6   8       55.34      -55.30     55.30 o
  12   6   8      318.78      367.35     70.87 o
  13   6   8      813.44      808.81    114.13 o
 -14   7   8     1452.97     1664.31    198.06 o
 -13   7   8      941.99      905.61    139.43 o
 -12   7   8     1533.27     1732.26    173.17 o
 -11   7   8     7924.06     8449.05   1027.79 o
 -10   7   8       15.26      -80.19     80.19 o
  -9   7   8        2.09       -8.77     81.68 o
  -8   7   8     4797.14     5179.88    243.37 o
  -7   7   8     3212.94     3382.59    162.20 o
  -6   7   8    23121.13    22535.39    876.51 o
  -5   7   8       10.90       23.82     45.29 o
  -4   7   8     1099.10      990.86     62.74 o
  -3   7   8      870.24      891.81     53.21 o
  -2   7   8    16745.44    16840.71    561.93 o
  -1   7   8    16987.85    17141.97    601.65 o
   0   7   8     1670.17     1772.25     73.99 o
   1   7   8    12393.85    11713.58    449.87 o
   2   7   8       18.88       40.09     30.80 o
   3   7   8     5912.33     5834.22    221.88 o
   4   7   8    11274.03    10801.96    389.46 o
   5   7   8    31861.94    31261.05   1138.42 o
   6   7   8     6947.43     6816.45    304.97 o
   7   7   8     1352.83     1457.85     75.14 o
   8   7   8     2016.53     2055.52     94.87 o
   9   7   8      450.09      333.88     76.78 o
  10   7   8    21219.70    21108.28    983.12 o
  11   7   8     4488.21     4302.20    244.23 o
  12   7   8      973.84     1053.25    136.07 o
 -13   8   8       23.08     -113.38    113.38 o
 -12   8   8     2663.98     3270.57    873.35 o
 -11   8   8     1233.24     1193.96    147.03 o
 -10   8   8     1966.94     2054.13    156.67 o
  -9   8   8     2543.16     3018.08    306.40 o
  -8   8   8       96.49      225.10     75.04 o
  -7   8   8     3816.86     4319.99    305.81 o
  -6   8   8     4068.23     4473.68    323.54 o
  -5   8   8     2926.99     3141.06    200.16 o
  -4   8   8    10075.10    11043.98    495.73 o
  -3   8   8      972.67     1055.48     67.06 o
  -2   8   8     1654.66     1857.69     97.19 o
  -1   8   8     3584.54     3626.96    164.61 o
   0   8   8       42.55       98.68     45.46 o
   1   8   8     9348.83     9381.88    369.35 o
   2   8   8     1702.84     1767.13     90.26 o
   3   8   8      123.92      153.99     40.05 o
   4   8   8     2383.99     2438.70    110.79 o
   5   8   8      767.02      766.05     70.21 o
   6   8   8     4259.04     4048.57    190.47 o
   7   8   8      610.70      597.53     60.94 o
   8   8   8      416.29      311.31     67.47 o
   9   8   8     1305.12     1137.25     94.93 o
  10   8   8       51.56      125.03     75.43 o
  11   8   8      459.19      526.26     91.24 o
  12   8   8      615.52      535.76    139.24 o
 -12   9   8     5014.43     5599.17    484.12 o
 -11   9   8     3363.16     3718.38    342.84 o
 -10   9   8     2059.56     2176.49    162.56 o
  -9   9   8        1.56       57.15     83.01 o
  -8   9   8    11363.82    13358.09   1026.32 o
  -7   9   8     3012.62     3181.93    207.36 o
  -6   9   8     6898.65     8300.59    669.87 o
  -5   9   8     1578.81     1622.99    120.57 o
  -4   9   8     1245.47     1476.50     98.36 o
  -3   9   8    15950.52    16666.62    701.90 o
  -2   9   8      395.02      432.39     50.66 o
  -1   9   8     8421.85     8716.56    330.26 o
   0   9   8      188.20      178.80     43.03 o
   1   9   8     4494.67     4733.00    204.93 o
   2   9   8     6111.17     6586.61    256.44 o
   3   9   8      107.24      106.56     47.76 o
   4   9   8     7413.28     7516.93    420.24 o
   5   9   8     1235.69     1262.78     86.44 o
   6   9   8      649.21      613.16     60.44 o
   7   9   8     4243.27     4255.79    284.21 o
   8   9   8      797.83      684.74     91.02 o
   9   9   8     1248.03     1450.70    117.54 o
  10   9   8      674.81      572.10     91.90 o
  11   9   8      225.88      240.68    100.27 o
 -11  10   8      141.29      165.84     96.26 o
 -10  10   8      594.86      774.90    112.77 o
  -9  10   8     1453.51     1641.89    136.40 o
  -8  10   8     2529.18     2723.37    186.34 o
  -7  10   8    10348.63    12749.09    765.07 o
  -6  10   8     2406.01     2912.56    235.26 o
  -5  10   8     1165.33     1458.95    181.96 o
  -4  10   8       86.46       73.74     42.64 o
  -3  10   8     8759.40     8736.65    360.39 o
  -2  10   8        0.52       27.82     40.14 o
  -1  10   8     4685.50     4588.72    235.56 o
   0  10   8     2240.76     2287.61    134.78 o
   1  10   8       97.61       90.17     54.14 o
   2  10   8     1708.27     1679.47     95.04 o
   3  10   8     1395.93     1258.87     98.56 o
   4  10   8     9467.35     8516.20    582.76 o
   5  10   8     2581.21     2429.19    154.78 o
   6  10   8      279.20      237.78     72.15 o
   7  10   8        4.18      -48.30     70.95 o
   8  10   8      669.92      589.13     90.75 o
   9  10   8     5284.18     5553.63    472.90 o
  10  10   8        7.47      -32.64     80.28 o
 -10  11   8     1200.86     1638.64    138.75 o
  -9  11   8      574.49      637.24    138.90 o
  -8  11   8      380.75      490.34     88.70 o
  -7  11   8      327.99      342.40     74.05 o
  -6  11   8     2397.43     2489.19    179.43 o
  -5  11   8      138.98      156.26     62.16 o
  -4  11   8      836.31      899.86     93.36 o
  -3  11   8      184.98      237.76     67.17 o
  -2  11   8      574.02      490.89     77.12 o
  -1  11   8     6627.65     6399.39    349.67 o
   0  11   8      419.70      393.26     72.91 o
   1  11   8       25.03       42.53     65.18 o
   2  11   8       74.82      166.93     60.78 o
   3  11   8     6698.37     6504.33    432.49 o
   4  11   8     1126.58     1009.14     99.59 o
   5  11   8      204.46      125.53     70.71 o
   6  11   8     1246.04     1346.49    202.46 o
   7  11   8     1815.42     1854.71    138.89 o
   8  11   8     2828.24     2943.18    182.83 o
   9  11   8     1949.98     1916.50    153.79 o
  -8  12   8       97.92      361.86    109.38 o
  -7  12   8      183.11      237.73     97.91 o
  -6  12   8      519.49      692.23     97.55 o
  -5  12   8        5.58      -69.20     76.99 o
  -4  12   8      487.32      503.29     95.07 o
  -3  12   8      746.13      785.66    171.28 o
  -2  12   8      358.81      519.36     92.24 o
  -1  12   8      283.69      249.59     89.58 o
   0  12   8       44.91      115.99     93.03 o
   1  12   8     3575.50     3828.64    340.53 o
   2  12   8      215.78      246.22     70.40 o
   3  12   8       19.45      -30.05     66.26 o
   4  12   8      300.38      278.90     79.38 o
   5  12   8        2.59       62.03     79.88 o
   6  12   8     2699.61     3090.29    310.80 o
   7  12   8        8.10       36.78     82.94 o
  -6  13   8       16.15       30.27    108.19 o
  -5  13   8     1038.31     1300.84    308.81 o
  -4  13   8      514.48      513.74    105.41 o
  -3  13   8     1877.17     1858.51    281.63 o
  -2  13   8     1301.55     1506.86    144.82 o
  -1  13   8       10.73       14.92     82.22 o
   0  13   8     2311.47     2493.94    322.57 o
   1  13   8      807.75      686.14     92.17 o
   2  13   8      638.66      605.28    115.65 o
   3  13   8      937.65     1116.63    135.02 o
   4  13   8     1055.95     1069.74    117.33 o
   5  13   8     1215.69     1380.20    168.48 o
  -2  14   8     1470.16     1337.60    169.89 o
  -1  14   8      706.01      637.57    151.68 o
   0  14   8      295.24      310.29     98.33 o
   1  14   8       19.83      -70.06     78.24 o
 -15   1   9      665.87      569.30    101.51 o
 -14   1   9     4073.29     2883.89    260.06 o
 -13   1   9    21035.00    17012.22    840.89 o
 -12   1   9     5040.28     4015.53    212.98 o
 -11   1   9     2699.05     2449.23    137.73 o
 -10   1   9     2718.66     2635.02    138.05 o
  -9   1   9      471.38      565.74     61.24 o
  -8   1   9    35497.31    37301.03   1424.12 o
  -7   1   9     5258.88     5687.04    222.12 o
  -6   1   9     1722.53     1798.30     93.81 o
  -5   1   9      924.57     1025.13     57.89 o
  -4   1   9    10227.28     9889.55    349.04 o
  -3   1   9    65000.09    64225.03   2461.50 o
  -2   1   9    23777.91    23091.01    785.43 o
  -1   1   9      579.25      747.05     39.85 o
   0   1   9    14030.66    13802.49    421.13 o
   1   1   9    11427.85    11012.81    342.45 o
   2   1   9    43468.79    41321.68   1214.77 o
   3   1   9    35107.96    33417.22    998.58 o
   4   1   9     7985.54     7457.41    209.53 o
   5   1   9       27.45       39.75     22.49 o
   6   1   9    13019.47    12719.25    353.77 o
   7   1   9      431.86      403.04     31.42 o
   8   1   9    12326.93    12194.53    362.44 o
   9   1   9      702.36      717.65     44.34 o
  10   1   9      174.21      111.33     39.83 o
  11   1   9      538.40      551.22     59.89 o
  12   1   9      474.09      468.15     57.95 o
  13   1   9     6335.08     6276.36    297.92 o
  14   1   9       27.36       23.04     53.74 o
 -15   2   9      841.23      620.19    212.57 o
 -14   2   9     5404.79     4496.46    234.88 o
 -13   2   9      529.85      395.64    106.19 o
 -12   2   9      256.52      274.70     69.15 o
 -11   2   9    17934.23    16656.73    652.06 o
 -10   2   9     6951.34     6992.32    285.71 o
  -9   2   9    12388.35    12561.86    458.15 o
  -8   2   9      133.30      207.06     41.94 o
  -7   2   9    11311.84    11673.77    417.39 o
  -6   2   9    33391.07    34529.96   1228.45 o
  -5   2   9    14445.65    14464.94    516.27 o
  -4   2   9       11.57       42.49     24.85 o
  -3   2   9    11970.08    12467.63    462.21 o
  -2   2   9     1321.15     1458.14     79.27 o
  -1   2   9    79150.72    79117.71   2700.56 o
   0   2   9     4646.17     4609.84    157.26 o
   1   2   9     4547.35     4456.64    141.14 o
   2   2   9       90.45      110.07     20.33 o
   3   2   9     4874.28     4726.65    153.58 o
   4   2   9    18798.70    18576.65    580.16 o
   5   2   9    11636.75    11165.61    342.29 o
   6   2   9      933.10      914.98     39.58 o
   7   2   9      116.93      112.56     26.29 o
   8   2   9     5065.57     4999.75    165.36 o
   9   2   9      107.93      128.26     33.31 o
  10   2   9     1314.05     1317.15     67.60 o
  11   2   9      266.59      269.14     54.02 o
  12   2   9     2152.75     2128.76    119.51 o
  13   2   9       68.91       39.10     53.99 o
  14   2   9     1227.22     1127.87     82.39 o
 -15   3   9     2393.76     1760.20    387.95 o
 -14   3   9      610.11      475.01    404.09 o
 -13   3   9     1247.39     1225.23    125.06 o
 -12   3   9     1910.13     1733.51    109.17 o
 -11   3   9     2946.71     2841.12    138.89 o
 -10   3   9      100.99      124.81     53.18 o
  -9   3   9     2459.82     2580.12    135.60 o
  -8   3   9    36884.14    38231.22   1422.44 o
  -7   3   9      811.45      915.90     62.20 o
  -6   3   9     2711.39     2801.28    120.21 o
  -5   3   9     3332.88     3429.36    123.20 o
  -4   3   9     6657.36     6732.68    238.64 o
  -3   3   9    45698.64    45830.46   1524.75 o
  -2   3   9      493.79      518.46     42.94 o
  -1   3   9     4861.05     4429.89    153.40 o
   0   3   9     8204.72     7958.83    254.31 o
   1   3   9    41846.08    40761.52   1330.09 o
   2   3   9     9064.26     8931.76    287.51 o
   3   3   9      336.84      357.08     29.46 o
   4   3   9     3093.43     3023.75     94.92 o
   5   3   9      243.18      294.96     27.46 o
   6   3   9     3073.89     2929.04     96.28 o
   7   3   9     6279.30     6015.48    190.06 o
   8   3   9     5332.86     5296.85    178.28 o
   9   3   9      306.09      381.15     41.01 o
  10   3   9     1656.15     1727.56    104.75 o
  11   3   9     3156.56     3349.44    139.65 o
  12   3   9      195.59      149.61     52.57 o
  13   3   9     3588.74     3777.44    188.98 o
  14   3   9      164.71      140.20     78.95 o
 -15   4   9      870.54      992.30    193.88 o
 -14   4   9        2.08      153.55    103.67 o
 -13   4   9       56.46      139.26    107.43 o
 -12   4   9      104.30      149.42     91.01 o
 -11   4   9     8808.07     8826.49    387.88 o
 -10   4   9     1692.59     1773.77    113.87 o
  -9   4   9       13.25      -47.38     61.10 o
  -8   4   9     1931.23     1963.14    125.56 o
  -7   4   9      644.67      651.28     62.86 o
  -6   4   9    31319.90    33469.54   1231.92 o
  -5   4   9     1663.02     1812.71     87.50 o
  -4   4   9     3716.62     3896.96    135.27 o
  -3   4   9     1692.86     1672.26     66.85 o
  -2   4   9    12833.60    12396.55    402.01 o
  -1   4   9    11520.77    11011.63    356.77 o
   0   4   9      813.49      817.36     45.77 o
   1   4   9     1934.89     1932.94     78.62 o
   2   4   9      624.23      702.72     39.09 o
   3   4   9     1219.32     1268.79     50.84 o
   4   4   9     1761.60     1708.21     60.64 o
   5   4   9     4115.46     3851.89    131.46 o
   6   4   9     1124.40     1114.43     51.80 o
   7   4   9      357.19      307.14     36.15 o
   8   4   9      347.65      335.48     38.58 o
   9   4   9     1803.13     1647.48     80.34 o
  10   4   9    10625.38    10075.99    403.34 o
  11   4   9     1239.37     1067.03    111.28 o
  12   4   9        3.33      -55.59     55.59 o
  13   4   9     1880.21     1932.54    127.50 o
 -14   5   9     1244.94     1183.99    145.05 o
 -13   5   9      538.55      484.85    124.39 o
 -12   5   9       14.79        2.27    113.19 o
 -11   5   9      574.52      487.46    104.23 o
 -10   5   9     5071.53     5025.88    261.80 o
  -9   5   9     1170.85     1389.11    110.38 o
  -8   5   9       73.20      106.61     68.91 o
  -7   5   9      352.96      305.77     62.67 o
  -6   5   9      826.06      824.71     55.91 o
  -5   5   9    20995.52    20444.09    678.17 o
  -4   5   9      365.88      339.36     34.59 o
  -3   5   9      603.87      625.13     44.21 o
  -2   5   9       80.38      125.89     31.54 o
  -1   5   9     6237.32     6167.50    211.28 o
   0   5   9    23658.17    22976.48    773.62 o
   1   5   9      698.88      764.21     45.10 o
   2   5   9      912.69      951.54     47.92 o
   3   5   9      985.91      962.31     46.96 o
   4   5   9     4928.03     4698.06    156.79 o
   5   5   9    15778.92    14898.86    481.18 o
   6   5   9    13263.55    12436.90    451.75 o
   7   5   9       14.48        9.29     34.39 o
   8   5   9      256.72      199.56     41.57 o
   9   5   9     2331.62     2294.16    103.90 o
  10   5   9     1078.19     1000.63     92.97 o
  11   5   9     8278.53     8036.37    349.05 o
  12   5   9       23.72       50.78     87.95 o
  13   5   9        6.97       69.72     62.18 o
 -14   6   9      171.85      159.37    166.11 o
 -13   6   9      480.09      306.78    143.50 o
 -12   6   9     3684.42     3566.44    522.07 o
 -11   6   9     1501.90     1369.58    209.87 o
 -10   6   9        2.82      -76.56     84.44 o
  -9   6   9      140.82      148.66     97.76 o
  -8   6   9     2468.08     2468.96    136.77 o
  -7   6   9     5494.92     5650.26    238.74 o
  -6   6   9      407.80      419.64     59.43 o
  -5   6   9     5561.00     5789.03    240.88 o
  -4   6   9      919.97     1018.68     61.26 o
  -3   6   9        0.62       67.22     36.23 o
  -2   6   9     1456.66     1515.94     74.93 o
  -1   6   9     8536.96     8652.29    298.30 o
   0   6   9    13514.00    13585.87    484.89 o
   1   6   9    10472.77    10022.38    361.13 o
   2   6   9     1018.95     1010.03     51.09 o
   3   6   9     4249.63     4110.55    150.06 o
   4   6   9    20822.45    19978.15    654.88 o
   5   6   9    19628.71    18968.22    675.15 o
   6   6   9     9532.81     8913.41    326.74 o
   7   6   9     1492.96     1539.41     77.51 o
   8   6   9     5002.62     4935.78    191.46 o
   9   6   9    13006.83    13030.74    528.63 o
  10   6   9     9446.31     9899.19    441.29 o
  11   6   9     1572.05     1807.56    117.15 o
  12   6   9      596.14      621.81    111.23 o
  13   6   9      653.68      679.98    119.70 o
 -13   7   9     2759.54     2779.45    225.55 o
 -12   7   9      375.37      311.78    125.98 o
 -11   7   9     1453.60     1685.65    170.90 o
 -10   7   9     1006.37     1005.87    141.05 o
  -9   7   9      160.61       59.36     72.81 o
  -8   7   9      834.97      954.10    106.21 o
  -7   7   9      281.91      394.60     64.18 o
  -6   7   9       45.96       99.64     50.15 o
  -5   7   9     1130.45     1147.21     65.23 o
  -4   7   9       20.82       14.97     40.52 o
  -3   7   9     2708.36     2747.44    148.88 o
  -2   7   9      603.73      738.81     60.86 o
  -1   7   9       89.44       93.93     36.95 o
   0   7   9     2635.23     2663.34    106.10 o
   1   7   9        2.71       46.28     31.67 o
   2   7   9     6601.21     6410.77    243.81 o
   3   7   9      639.15      580.17     49.02 o
   4   7   9      499.54      437.27     44.79 o
   5   7   9     6335.79     6375.55    236.28 o
   6   7   9     8124.39     7945.52    305.51 o
   7   7   9       87.05       52.08     39.88 o
   8   7   9      200.92      177.91     45.62 o
   9   7   9      674.87      607.82     64.72 o
  10   7   9       98.85      131.20     73.41 o
  11   7   9     2925.21     3053.63    186.20 o
  12   7   9       13.10      -76.11     76.11 o
 -13   8   9     1395.16     1405.98    221.49 o
 -12   8   9     1843.53     1800.62    309.85 o
 -11   8   9      220.80      343.94    129.23 o
 -10   8   9     4629.88     4991.76    549.05 o
  -9   8   9     6183.23     6774.97    418.09 o
  -8   8   9      828.73      936.37     94.66 o
  -7   8   9     8638.64    10227.79    541.79 o
  -6   8   9     7434.41     7831.18    379.50 o
  -5   8   9     2586.92     2761.68    191.39 o
  -4   8   9    14262.05    15157.34    637.69 o
  -3   8   9     3957.74     3982.94    172.82 o
  -2   8   9      249.34      467.96     79.07 o
  -1   8   9     3220.45     3168.67    130.10 o
   0   8   9     9492.44     9870.98    407.65 o
   1   8   9      514.05      640.55     56.94 o
   2   8   9      278.74      345.28     46.53 o
   3   8   9      547.54      568.49     50.40 o
   4   8   9     7656.29     7469.77    311.29 o
   5   8   9     1690.13     1723.43     97.90 o
   6   8   9        1.59      -29.99     37.29 o
   7   8   9       13.56      -34.39     40.01 o
   8   8   9      601.35      705.29     76.79 o
   9   8   9     6843.47     6882.40    392.43 o
  10   8   9      260.37      186.51     98.64 o
  11   8   9      554.15      668.32     92.21 o
 -12   9   9        0.35        2.16    136.00 o
 -11   9   9     1378.50     1766.74    250.89 o
 -10   9   9      402.00      419.89    101.01 o
  -9   9   9     1723.83     2133.34    271.84 o
  -8   9   9     2113.40     2699.34    268.08 o
  -7   9   9    14244.71    17382.89   1343.50 o
  -6   9   9     1790.31     2221.57    200.07 o
  -5   9   9     2831.41     3209.32    215.78 o
  -4   9   9     3149.68     3710.72    239.06 o
  -3   9   9      327.39      427.89     53.70 o
  -2   9   9    22118.71    23499.14    913.97 o
  -1   9   9     1483.09     1658.08     85.21 o
   0   9   9    10051.83    10720.42    561.78 o
   1   9   9      263.72      271.42     66.47 o
   2   9   9     4023.09     4309.08    279.87 o
   3   9   9     7807.95     7933.64    360.32 o
   4   9   9     1240.46     1274.72     73.70 o
   5   9   9       10.12      -53.29     53.29 o
   6   9   9      518.95      550.74     72.35 o
   7   9   9      198.51       79.22     48.03 o
   8   9   9     2747.52     2707.47    179.79 o
   9   9   9      860.95      784.44    104.19 o
  10   9   9       26.94      -84.60     84.60 o
 -11  10   9     2809.30     3387.55    407.08 o
 -10  10   9       11.47      135.23     95.54 o
  -9  10   9      192.83      256.36     91.19 o
  -8  10   9     2986.35     3498.76    290.85 o
  -7  10   9     4363.76     4923.19    301.80 o
  -6  10   9     2241.14     2660.01    157.41 o
  -5  10   9     1066.53      960.07     88.44 o
  -4  10   9      165.58      304.20     96.67 o
  -3  10   9     1352.81     1585.29    130.70 o
  -2  10   9     6534.53     6477.74    495.93 o
  -1  10   9       85.78       89.08     45.63 o
   0  10   9     1251.91     1372.84    109.32 o
   1  10   9      452.40      542.26     69.93 o
   2  10   9     3453.62     3591.39    177.34 o
   3  10   9     1570.67     1686.76    106.97 o
   4  10   9     1877.35     1760.07    146.26 o
   5  10   9     1482.73     1701.03    148.04 o
   6  10   9      167.24      185.12     72.35 o
   7  10   9     1610.81     1668.73    126.12 o
   8  10   9        5.96       36.81     76.49 o
   9  10   9     1048.25     1125.55    114.00 o
  -9  11   9       93.62      133.87     85.22 o
  -8  11   9     3124.24     3745.43    394.24 o
  -7  11   9     1373.24     1749.05    171.99 o
  -6  11   9       93.55      134.86     59.51 o
  -5  11   9      487.23      531.75     62.09 o
  -4  11   9       39.16       10.35     62.02 o
  -3  11   9     1749.57     1624.59    142.01 o
  -2  11   9     2548.59     2435.04    198.05 o
  -1  11   9      829.82      773.67     87.47 o
   0  11   9      132.64      100.88     61.20 o
   1  11   9       34.43       19.10     66.25 o
   2  11   9      377.24      412.45     71.54 o
   3  11   9     1584.17     1569.23    112.04 o
   4  11   9     1687.09     1613.42    149.60 o
   5  11   9        8.59      -51.82     67.36 o
   6  11   9        0.61       18.68     68.80 o
   7  11   9       77.72      -27.25     74.95 o
   8  11   9      453.44      502.21     95.10 o
  -8  12   9      399.95      783.40    119.98 o
  -7  12   9       27.70      -48.93     91.24 o
  -6  12   9     2137.04     2970.11    282.15 o
  -5  12   9     1547.06     1940.31    255.29 o
  -4  12   9      224.42      397.55     80.78 o
  -3  12   9        6.44       39.38     91.75 o
  -2  12   9     2938.10     2746.08    324.58 o
  -1  12   9     2257.70     2221.51    277.96 o
   0  12   9       12.56      -28.19     76.10 o
   1  12   9       59.19      120.06     83.57 o
   2  12   9     2706.61     2856.69    190.65 o
   3  12   9     5883.50     5621.66    395.41 o
   4  12   9     4945.75     5095.38    373.93 o
   5  12   9       19.80       27.99     72.40 o
   6  12   9     1186.05     1348.08    128.87 o
  -5  13   9      170.94      383.10     98.80 o
  -4  13   9     1029.44     1175.77    218.77 o
  -3  13   9     1034.32      963.37    147.78 o
  -2  13   9     3034.45     3115.79    360.29 o
  -1  13   9      382.87      391.80    101.14 o
   0  13   9      407.78      482.55     97.86 o
   1  13   9     1835.44     2058.67    174.38 o
   2  13   9      452.03      279.25    128.36 o
   3  13   9     3726.76     3975.71    309.41 o
   4  13   9      402.68      473.03     87.45 o
 -15   0  10     1354.88      868.58    158.18 o
 -14   0  10    19822.01    14599.72   1035.32 o
 -13   0  10      872.82      767.00    162.91 o
 -12   0  10      626.27      345.71    133.02 o
 -11   0  10     5096.03     5307.90    351.31 o
 -10   0  10      529.63      367.53     97.62 o
  -9   0  10    58191.10    59262.61   3457.88 o
  -8   0  10      424.84      521.53    175.78 o
  -7   0  10      426.20      447.20     80.03 o
  -6   0  10     8356.53     7871.03    498.03 o
  -5   0  10     2570.04     2551.31    197.89 o
  -4   0  10    45300.22    46819.34   2067.58 o
  -3   0  10     3447.10     3525.83    169.25 o
  -2   0  10     7938.27     8700.62    389.09 o
  -1   0  10    10299.96     9956.61    448.37 o
   0   0  10    15447.61    14923.89    686.69 o
   1   0  10    46379.11    45412.82   2052.92 o
   2   0  10    47624.68    45130.37   1844.81 o
   3   0  10       33.92       43.62     28.95 o
   4   0  10     5504.22     5737.68    244.69 o
   5   0  10    25541.25    24432.82   1088.31 o
   6   0  10     4240.36     4619.09    219.72 o
   7   0  10    46703.04    44809.55   1857.53 o
   8   0  10     1728.01     1723.91     95.61 o
   9   0  10    17791.69    17888.69    756.44 o
  10   0  10     6056.43     6161.75    345.27 o
  11   0  10     1492.41     1416.91    118.65 o
  12   0  10     7240.41     7163.10    431.18 o
  13   0  10     2737.78     2738.65    198.16 o
  14   0  10     2714.94     2634.56    226.40 o
 -15   1  10     1104.57      594.26    224.15 o
 -14   1  10      309.65      118.33     94.48 o
 -13   1  10      167.59      -90.95     90.95 o
 -12   1  10    14430.77    11958.92    608.50 o
 -11   1  10       95.90       39.88     69.60 o
 -10   1  10      149.14      214.02     66.62 o
  -9   1  10     3523.19     3888.07    186.32 o
  -8   1  10     9269.03     9767.75    379.69 o
  -7   1  10    16200.22    17454.54    657.46 o
  -6   1  10     5585.66     5445.67    199.78 o
  -5   1  10     2178.03     2223.31     88.21 o
  -4   1  10      966.96      899.99     46.61 o
  -3   1  10    16241.72    15108.11    557.22 o
  -2   1  10    36993.43    36277.89   1286.62 o
  -1   1  10      686.45      750.07     33.72 o
   0   1  10      123.16      103.44     20.62 o
   1   1  10    11193.87    11038.05    337.03 o
   2   1  10     6527.37     6041.94    199.64 o
   3   1  10    45424.90    43352.72   1363.04 o
   4   1  10      990.56      958.17     44.07 o
   5   1  10     5257.77     5192.85    165.55 o
   6   1  10       89.58      107.34     25.61 o
   7   1  10    17711.69    17313.76    509.25 o
   8   1  10     4285.14     4172.72    139.40 o
   9   1  10      498.53      520.47     51.06 o
  10   1  10      386.72      349.53     44.95 o
  11   1  10      774.30      785.52     61.42 o
  12   1  10     2076.46     2142.03    118.69 o
  13   1  10     1382.62     1464.39     94.72 o
  14   1  10        3.68      -30.65     55.62 o
 -15   2  10       28.45      -70.40    135.29 o
 -14   2  10       25.28      -71.45    113.26 o
 -13   2  10     1236.80      955.65    134.89 o
 -12   2  10    10192.84     8604.35    410.74 o
 -11   2  10     2716.95     2627.21    134.72 o
 -10   2  10      217.19       81.97     58.37 o
  -9   2  10     2563.70     2759.64    133.52 o
  -8   2  10     7105.00     7534.15    299.96 o
  -7   2  10    17334.97    17663.62    622.78 o
  -6   2  10    12159.45    12484.09    472.60 o
  -5   2  10      134.29      143.41     57.56 o
  -4   2  10    10767.35    10867.48    396.94 o
  -3   2  10    34102.00    34813.87   1252.38 o
  -2   2  10     2572.97     2466.66     89.46 o
  -1   2  10     5962.53     5896.90    200.85 o
   0   2  10     1774.09     1677.60     58.55 o
   1   2  10     2055.75     2140.61     69.09 o
   2   2  10    36928.05    36341.44   1125.77 o
   3   2  10     1323.58     1340.25     51.45 o
   4   2  10    10160.89     9961.76    316.18 o
   5   2  10      559.67      490.44     34.53 o
   6   2  10       33.29      -25.29     25.29 o
   7   2  10    22032.44    21544.88    706.96 o
   8   2  10        8.48       -7.02     28.36 o
   9   2  10     3735.84     3619.70    131.65 o
  10   2  10       97.32      105.12     39.94 o
  11   2  10      186.09      177.17     57.15 o
  12   2  10     9181.57     9270.56    428.89 o
  13   2  10     1338.39     1360.94     91.38 o
  14   2  10      352.11      294.94     61.26 o
 -15   3  10     2271.57     1588.80    165.07 o
 -14   3  10     4006.05     2950.09    233.03 o
 -13   3  10     2046.90     1687.99    129.49 o
 -12   3  10    11137.24    10460.85    447.82 o
 -11   3  10       67.78      115.01     58.07 o
 -10   3  10     3023.45     2768.11    135.38 o
  -9   3  10     3146.44     3170.53    145.94 o
  -8   3  10      597.70      630.45     64.91 o
  -7   3  10     6014.79     6666.52    299.15 o
  -6   3  10     4999.80     5148.90    219.30 o
  -5   3  10       51.59       96.67     28.62 o
  -4   3  10     1604.18     1628.41     80.54 o
  -3   3  10      324.35      354.27     32.83 o
  -2   3  10       41.05       71.11     27.06 o
  -1   3  10    38455.21    37159.34   1314.84 o
   0   3  10      843.42      791.23     40.27 o
   1   3  10      618.68      682.02     40.37 o
   2   3  10      820.29      799.63     37.61 o
   3   3  10     1205.57     1237.59     51.26 o
   4   3  10    42625.07    40486.51   1340.01 o
   5   3  10     1384.02     1350.18     58.03 o
   6   3  10     2628.29     2566.53     92.11 o
   7   3  10      108.96      113.93     30.62 o
   8   3  10     1583.49     1554.63     71.00 o
   9   3  10     6272.20     6174.75    238.89 o
  10   3  10     6214.31     6142.82    236.72 o
  11   3  10     5283.74     5224.92    216.21 o
  12   3  10       98.12      148.64     54.49 o
  13   3  10      113.24      133.70     71.29 o
 -14   4  10     3611.58     3010.61    320.89 o
 -13   4  10    15299.01    13812.46    758.82 o
 -12   4  10      419.50      445.71     88.97 o
 -11   4  10        9.82       24.72     73.08 o
 -10   4  10      609.68      571.77     80.05 o
  -9   4  10    24646.18    25188.68   1035.96 o
  -8   4  10    27350.79    27946.00   1159.32 o
  -7   4  10     2258.60     2433.48    129.82 o
  -6   4  10     1245.18     1325.14     83.98 o
  -5   4  10     1208.97     1127.87     59.49 o
  -4   4  10    61490.09    61321.59   2128.90 o
  -3   4  10     8382.18     8009.84    265.24 o
  -2   4  10      183.52      208.19     30.55 o
  -1   4  10     2486.13     2464.10    102.48 o
   0   4  10    11130.82    10467.08    361.35 o
   1   4  10    23406.19    22611.81    724.55 o
   2   4  10     2979.49     2897.48    114.82 o
   3   4  10     9553.52     9078.81    302.64 o
   4   4  10      486.96      457.97     39.52 o
   5   4  10     2881.48     2885.07    103.01 o
   6   4  10     5434.47     5427.21    180.01 o
   7   4  10      758.33      778.22     47.19 o
   8   4  10     8225.06     8130.77    321.25 o
   9   4  10      119.10       57.70     49.73 o
  10   4  10      252.18      301.29     49.88 o
  11   4  10      756.06      795.17     70.16 o
  12   4  10     3779.25     3867.13    210.10 o
  13   4  10      533.77      530.47     72.39 o
 -14   5  10     1793.82     1748.35    170.20 o
 -13   5  10     2979.89     2891.30    477.63 o
 -12   5  10     2276.28     1961.53    180.54 o
 -11   5  10     1253.38     1375.33    154.38 o
 -10   5  10    10297.43    10260.01    484.89 o
  -9   5  10       35.98       28.80     68.54 o
  -8   5  10      256.51      324.06     68.61 o
  -7   5  10    18093.66    18829.28    776.29 o
  -6   5  10     4316.62     4474.99    191.95 o
  -5   5  10     7454.31     7794.87    289.12 o
  -4   5  10      865.33      879.98     51.76 o
  -3   5  10     6725.45     6424.69    219.34 o
  -2   5  10     2686.83     2614.81    107.71 o
  -1   5  10    13299.16    12997.77    415.43 o
   0   5  10     5477.82     5283.47    189.53 o
   1   5  10     1973.39     1798.95     83.89 o
   2   5  10    11118.94    10442.94    370.11 o
   3   5  10      601.23      559.16     42.60 o
   4   5  10     3489.47     3439.69    117.28 o
   5   5  10     6991.06     6743.85    225.31 o
   6   5  10     2600.40     2374.62     97.42 o
   7   5  10      183.58      182.95     39.42 o
   8   5  10     1330.86     1186.38     70.18 o
   9   5  10     2771.95     2825.48    144.75 o
  10   5  10       79.30       36.92     60.59 o
  11   5  10       99.49       91.02     62.52 o
  12   5  10      488.74      449.24     73.88 o
  13   5  10       79.91       82.56     61.15 o
 -13   6  10        2.13       59.31    121.27 o
 -12   6  10     3658.48     4009.26    408.22 o
 -11   6  10     1476.58     1429.43    164.74 o
 -10   6  10      764.76      818.46    109.69 o
  -9   6  10       11.88       52.57    105.84 o
  -8   6  10     1033.06     1178.93     93.27 o
  -7   6  10     9147.31     9678.97    386.80 o
  -6   6  10     4434.58     4711.93    202.65 o
  -5   6  10     1329.52     1256.60     77.94 o
  -4   6  10      460.03      436.24     55.40 o
  -3   6  10       41.19       22.93     36.97 o
  -2   6  10    32535.20    31496.39   1055.47 o
  -1   6  10     3234.57     3126.47    110.57 o
   0   6  10     2014.86     1950.29     84.38 o
   1   6  10     5680.87     5395.06    209.33 o
   2   6  10     7159.31     6837.45    263.86 o
   3   6  10     1709.69     1701.63     69.86 o
   4   6  10     3667.77     3412.64    129.81 o
   5   6  10    12199.19    11450.36    413.07 o
   6   6  10     3193.82     3053.90    127.99 o
   7   6  10     3240.35     3147.40    130.78 o
   8   6  10      295.98      293.68     46.69 o
   9   6  10     4276.92     4069.04    202.13 o
  10   6  10    14399.90    14667.55    798.12 o
  11   6  10      142.66      139.55     63.40 o
  12   6  10       28.26       32.73     61.40 o
 -13   7  10     1167.97      897.39    339.13 o
 -12   7  10      293.23      522.00    134.36 o
 -11   7  10     3700.75     3735.45    274.02 o
 -10   7  10       44.90      181.34    112.79 o
  -9   7  10      476.47      490.91    100.40 o
  -8   7  10      335.74      422.72     92.81 o
  -7   7  10    19107.48    19640.35    982.47 o
  -6   7  10     3341.11     3727.51    232.24 o
  -5   7  10     4022.77     3925.46    196.33 o
  -4   7  10      208.95      204.21     45.59 o
  -3   7  10     4119.83     4171.45    156.85 o
  -2   7  10    42278.85    43203.45   1501.20 o
  -1   7  10    13311.44    13556.07    458.80 o
   0   7  10     7508.31     7932.15    295.82 o
   1   7  10       13.30       10.19     37.38 o
   2   7  10    17763.33    17252.93    652.59 o
   3   7  10    27420.32    26374.63    973.47 o
   4   7  10    14230.92    13731.93    516.87 o
   5   7  10     1297.09     1304.06     68.14 o
   6   7  10     1276.34     1351.25     76.32 o
   7   7  10     3874.67     3803.24    155.05 o
   8   7  10    18238.41    18141.16    725.98 o
   9   7  10      739.47      680.66    102.74 o
  10   7  10      185.31      143.44     62.45 o
  11   7  10      107.19      -34.58     75.52 o
  12   7  10     1065.03     1139.01    120.70 o
 -12   8  10     1911.20     1965.47    192.35 o
 -11   8  10      335.96      544.69    134.16 o
 -10   8  10     2099.58     2375.77    205.07 o
  -9   8  10     1631.26     1880.86    176.77 o
  -8   8  10      397.22      375.10    111.93 o
  -7   8  10     4401.21     4959.86    246.18 o
  -6   8  10     1063.47     1159.92     83.76 o
  -5   8  10     3585.95     4048.94    236.30 o
  -4   8  10     3428.79     3431.62    143.08 o
  -3   8  10      664.50      713.55     65.10 o
  -2   8  10     2716.81     2848.27    180.90 o
  -1   8  10     1375.41     1340.54     74.69 o
   0   8  10     2031.34     2098.32     95.45 o
   1   8  10     5109.54     4936.38    258.37 o
   2   8  10       45.86       33.38     43.25 o
   3   8  10     1471.81     1472.98     78.75 o
   4   8  10      893.38      884.86     87.76 o
   5   8  10        7.60      -25.79     44.05 o
   6   8  10     2806.97     2626.38    119.28 o
   7   8  10       23.55      -40.29     41.67 o
   8   8  10       20.80        2.82     51.81 o
   9   8  10      137.48       49.36     92.96 o
  10   8  10       11.54       93.67     77.49 o
  11   8  10     1225.42     1452.71    127.63 o
 -11   9  10      704.99      836.99    147.79 o
 -10   9  10     1704.22     2076.27    193.45 o
  -9   9  10       16.99       61.51     85.12 o
  -8   9  10     2392.74     2693.06    231.42 o
  -7   9  10       60.84       34.33     61.01 o
  -6   9  10       84.10      120.80     57.63 o
  -5   9  10     3496.65     3954.69    253.01 o
  -4   9  10      721.53      852.95     78.73 o
  -3   9  10     1380.24     1367.17     81.78 o
  -2   9  10      106.54      110.21     48.77 o
  -1   9  10       17.08       22.50     35.96 o
   0   9  10     1895.50     1943.45    118.94 o
   1   9  10      635.69      706.99     61.14 o
   2   9  10      464.80      418.10     48.35 o
   3   9  10      117.61      114.94     44.60 o
   4   9  10       94.75       93.65     49.67 o
   5   9  10      210.44      235.32     51.36 o
   6   9  10       76.58       51.40     61.16 o
   7   9  10      684.68      732.77     80.18 o
   8   9  10       16.52      -64.20     64.20 o
   9   9  10      223.48      132.47    100.97 o
  10   9  10      649.39      646.30     99.13 o
 -10  10  10      964.61     1131.64    121.16 o
  -9  10  10     1382.14     1641.80    279.22 o
  -8  10  10     8087.48     9760.24    460.29 o
  -7  10  10     3880.16     4344.82    273.60 o
  -6  10  10     2670.23     2945.09    166.91 o
  -5  10  10     6839.70     7102.38    377.05 o
  -4  10  10      398.85      392.05     69.54 o
  -3  10  10    22241.92    25038.88   1067.95 o
  -2  10  10        3.75       83.24     45.04 o
  -1  10  10      839.20      852.14    103.10 o
   0  10  10     1437.48     1522.02     94.31 o
   1  10  10     1192.42     1263.99     83.59 o
   2  10  10     4313.18     4582.44    258.63 o
   3  10  10      480.02      435.05     64.77 o
   4  10  10     2330.25     2661.96    167.52 o
   5  10  10      609.63      639.58     75.66 o
   6  10  10      126.69       -4.92     64.37 o
   7  10  10      602.93      515.72     84.59 o
   8  10  10     2077.70     1962.56    170.00 o
   9  10  10     1666.43     1850.39    272.46 o
  -9  11  10     3854.28     4501.78    269.98 o
  -8  11  10      372.28      326.78     78.51 o
  -7  11  10      490.10      624.71     93.30 o
  -6  11  10     1537.30     1889.46    119.69 o
  -5  11  10      400.57      479.38     84.78 o
  -4  11  10     3943.25     4836.11    959.10 o
  -3  11  10     1862.84     1874.75    137.89 o
  -2  11  10       35.40       43.31     45.87 o
  -1  11  10      779.24      857.38    119.86 o
   0  11  10     1890.52     1979.18    137.25 o
   1  11  10     3484.66     3899.87    250.24 o
   2  11  10     2833.36     2956.03    185.37 o
   3  11  10      648.96      657.68     98.18 o
   4  11  10       18.46       -0.58     67.69 o
   5  11  10      272.81      360.06     78.45 o
   6  11  10     6705.79     6749.87    505.58 o
   7  11  10       27.38       83.81     78.98 o
  -7  12  10       94.86       95.02     88.29 o
  -6  12  10        0.66       -5.23    168.14 o
  -5  12  10     1063.40     1236.14    151.85 o
  -4  12  10       26.56      -82.62    172.50 o
  -3  12  10       81.12      102.11     74.21 o
  -2  12  10       13.18      -62.93     62.93 o
  -1  12  10      437.15      361.45     77.63 o
   0  12  10     3561.92     3307.52    246.63 o
   1  12  10     1699.31     1846.19    241.48 o
   2  12  10       90.13       73.04     71.81 o
   3  12  10     1779.77     1923.11    164.42 o
   4  12  10      153.30      164.60     73.92 o
   5  12  10      783.23      851.82     97.48 o
   6  12  10     2621.66     3178.38    358.97 o
  -4  13  10      288.39      312.36    104.86 o
  -3  13  10     3348.59     3465.44    458.20 o
  -2  13  10     4565.17     4191.74    346.33 o
  -1  13  10      514.68      586.62    100.00 o
   0  13  10      259.15      411.50     94.49 o
   1  13  10     2451.69     2500.02    300.23 o
   2  13  10     2541.33     2550.60    183.42 o
   3  13  10     2818.98     3134.26    411.13 o
 -15   1  11       62.03        4.78    106.52 o
 -14   1  11      592.60      552.31    104.92 o
 -13   1  11     4159.38     3613.57    224.32 o
 -12   1  11     1742.44     1529.53    166.32 o
 -11   1  11       56.81       52.62     75.03 o
 -10   1  11     1168.43     1047.98     91.29 o
  -9   1  11      766.76      778.00     78.79 o
  -8   1  11     2074.01     2048.50    117.84 o
  -7   1  11     1057.17     1214.20     84.98 o
  -6   1  11       94.61      104.80     47.40 o
  -5   1  11      496.71      490.18     48.09 o
  -4   1  11     2822.78     2912.69    114.51 o
  -3   1  11    16140.69    16789.54    648.70 o
  -2   1  11     1100.92     1286.37     55.66 o
  -1   1  11    13583.68    13794.94    474.36 o
   0   1  11       50.75       54.31     22.35 o
   1   1  11    11547.37    11020.54    349.21 o
   2   1  11    27281.24    26387.21    860.41 o
   3   1  11        4.81        2.76     29.71 o
   4   1  11    22255.04    22132.18    777.67 o
   5   1  11      759.48      813.14     47.16 o
   6   1  11    24998.70    24093.42    878.94 o
   7   1  11     3747.78     3811.43    128.99 o
   8   1  11     1139.21     1127.72     62.78 o
   9   1  11     2506.49     2649.57    101.13 o
  10   1  11       10.50      -16.10     38.53 o
  11   1  11     7340.38     7228.90    304.38 o
  12   1  11      906.29      950.23     74.75 o
  13   1  11      112.68       39.48     52.83 o
 -15   2  11      843.46      342.63    122.11 o
 -14   2  11       15.77      -87.96     87.96 o
 -13   2  11     8397.32     6662.62    363.54 o
 -12   2  11     2882.39     2496.59    174.46 o
 -11   2  11      461.30      451.73     83.91 o
 -10   2  11       78.21      157.43     82.16 o
  -9   2  11     2789.49     2687.86    134.04 o
  -8   2  11     4287.26     4377.66    186.23 o
  -7   2  11    18509.02    18671.51    702.32 o
  -6   2  11      124.03      181.22     48.29 o
  -5   2  11      104.01      110.26     40.40 o
  -4   2  11     5907.48     5867.02    227.07 o
  -3   2  11      247.60      361.90     37.25 o
  -2   2  11     8539.60     8729.62    347.19 o
  -1   2  11     2794.65     2850.92    118.24 o
   0   2  11    18307.33    17665.20    650.47 o
   1   2  11       24.01       39.01     21.58 o
   2   2  11      955.92      889.65     46.47 o
   3   2  11    19360.66    18701.77    647.35 o
   4   2  11    13153.15    12851.46    436.34 o
   5   2  11     6080.52     5777.60    208.32 o
   6   2  11      742.63      712.39     42.47 o
   7   2  11      439.26      433.85     38.12 o
   8   2  11     2524.01     2592.96     98.22 o
   9   2  11    14847.97    14910.75    510.27 o
  10   2  11     1603.88     1597.24     78.50 o
  11   2  11     1021.04      897.97     70.69 o
  12   2  11       42.99       42.40     52.96 o
  13   2  11      892.84     1015.26     77.65 o
 -14   3  11     4714.82     3855.31    275.22 o
 -13   3  11      350.53      277.59     92.24 o
 -12   3  11      264.85      239.75     77.45 o
 -11   3  11    13270.50    12032.95    547.48 o
 -10   3  11      566.56      531.95     82.31 o
  -9   3  11    16575.24    16674.50    643.95 o
  -8   3  11    15324.58    16324.23    680.38 o
  -7   3  11     5652.58     5608.47    245.60 o
  -6   3  11     1628.70     1713.22     96.20 o
  -5   3  11    11605.97    11445.18    453.98 o
  -4   3  11        6.46       -8.36     40.16 o
  -3   3  11    21501.37    21304.41    751.43 o
  -2   3  11     2191.00     2230.62     94.07 o
  -1   3  11     3180.21     2962.91    113.86 o
   0   3  11     1330.41     1404.00     62.45 o
   1   3  11     4890.49     4472.89    151.19 o
   2   3  11    14447.71    13628.95    508.49 o
   3   3  11        7.44       19.08     28.28 o
   4   3  11     5046.75     4794.84    185.25 o
   5   3  11     1507.01     1424.27     65.20 o
   6   3  11     1749.45     1721.10     73.89 o
   7   3  11    13202.10    12321.58    443.48 o
   8   3  11     9222.58     8844.35    299.48 o
   9   3  11      328.16      352.05     51.63 o
  10   3  11      251.13      209.30     50.49 o
  11   3  11     3404.78     3285.70    165.68 o
  12   3  11       25.35       -0.73     57.35 o
  13   3  11     2459.92     2618.21    158.87 o
 -14   4  11     4411.42     3304.00    252.30 o
 -13   4  11     1107.44      647.43    165.82 o
 -12   4  11      136.82       84.13     78.02 o
 -11   4  11     1787.05     1916.03    132.78 o
 -10   4  11     1269.26     1133.68    102.57 o
  -9   4  11     3639.01     3808.16    185.69 o
  -8   4  11     1205.14     1273.93    111.46 o
  -7   4  11     6398.87     6530.92    291.33 o
  -6   4  11     3928.69     3990.80    182.73 o
  -5   4  11     4017.50     4268.64    193.24 o
  -4   4  11      357.08      393.50     41.88 o
  -3   4  11     1792.16     1977.86     84.24 o
  -2   4  11    29130.26    27583.27    933.01 o
  -1   4  11     1956.56     1909.89     88.10 o
   0   4  11      920.03      906.76     61.67 o
   1   4  11     2928.21     2779.17    105.45 o
   2   4  11     2265.59     2175.43     89.03 o
   3   4  11     5469.65     5039.11    173.00 o
   4   4  11     1731.06     1684.35     74.84 o
   5   4  11     8158.60     7501.26    254.14 o
   6   4  11      564.12      584.74     42.60 o
   7   4  11      644.88      653.23     50.54 o
   8   4  11      394.06      337.34     58.27 o
   9   4  11     3942.36     3515.04    172.16 o
  10   4  11     3943.50     3791.79    199.55 o
  11   4  11      298.37      287.15     56.54 o
  12   4  11      351.16      263.22     98.26 o
  13   4  11      139.02      204.71     65.84 o
 -14   5  11     3811.73     2872.57    227.41 o
 -13   5  11     4468.84     3796.22    285.57 o
 -12   5  11     1237.80     1033.41    121.40 o
 -11   5  11     4287.92     4132.44    257.23 o
 -10   5  11     1469.47     1423.16    124.09 o
  -9   5  11     4613.65     4891.40    230.08 o
  -8   5  11    11311.42    11596.52    492.55 o
  -7   5  11       25.08       46.93     61.45 o
  -6   5  11    24760.74    24731.42   1019.83 o
  -5   5  11     2065.66     2223.59    110.51 o
  -4   5  11     5552.72     5677.49    220.49 o
  -3   5  11    15865.70    15065.82    515.74 o
  -2   5  11     9733.26     9481.42    329.67 o
  -1   5  11    35184.67    33357.32   1133.37 o
   0   5  11     3280.38     2999.90    118.36 o
   1   5  11     1428.31     1327.44     69.61 o
   2   5  11     8320.09     7928.92    282.98 o
   3   5  11    33299.12    32356.30   1113.01 o
   4   5  11    19495.46    18090.56    577.86 o
   5   5  11     1138.80     1112.11     56.53 o
   6   5  11       18.06       -0.09     34.27 o
   7   5  11       35.10       46.26     40.38 o
   8   5  11    16085.82    15495.64    618.22 o
   9   5  11     7023.95     6456.82    315.99 o
  10   5  11        8.25       18.52     61.60 o
  11   5  11        7.19       -3.94     61.19 o
  12   5  11      161.21      157.61    135.43 o
 -13   6  11     1370.13     1443.33    139.64 o
 -12   6  11     2137.09     2000.57    208.50 o
 -11   6  11     3555.15     3649.01    227.70 o
 -10   6  11      485.29      485.72    105.41 o
  -9   6  11      425.48      471.49    100.33 o
  -8   6  11    10738.00    11133.41    544.69 o
  -7   6  11    10389.69    10593.50    450.09 o
  -6   6  11     9586.49     9830.51    417.50 o
  -5   6  11     1934.17     1901.62     91.82 o
  -4   6  11     7484.11     7414.73    278.61 o
  -3   6  11    13622.24    13422.38    478.01 o
  -2   6  11    10476.21    10525.15    363.21 o
  -1   6  11     6231.74     6105.00    218.24 o
   0   6  11     1725.64     1546.73     73.00 o
   1   6  11     1480.07     1497.87     80.32 o
   2   6  11    10847.06    10475.30    372.11 o
   3   6  11      958.50      895.28     49.82 o
   4   6  11      976.41      886.97     55.98 o
   5   6  11      969.00      955.91     57.88 o
   6   6  11        6.75      -14.86     37.55 o
   7   6  11      424.03      370.17     47.62 o
   8   6  11       25.12      -49.87     49.87 o
   9   6  11      210.94      163.32     60.95 o
  10   6  11     2990.86     2883.45    177.89 o
  11   6  11      174.99      220.15     66.90 o
  12   6  11       32.14       24.38     64.60 o
 -12   7  11       40.97       12.32    175.77 o
 -11   7  11      151.48      147.84    104.81 o
 -10   7  11      572.92      509.09    108.28 o
  -9   7  11       30.27      173.97     86.91 o
  -8   7  11     5881.85     6199.52    494.98 o
  -7   7  11      939.76     1092.64     88.96 o
  -6   7  11     3545.01     3899.09    214.40 o
  -5   7  11      358.08      281.03     48.42 o
  -4   7  11      718.98      685.37     63.84 o
  -3   7  11    15278.57    15730.88    583.87 o
  -2   7  11     1517.90     1496.09     69.54 o
  -1   7  11     1221.44     1212.68     59.26 o
   0   7  11      189.08       93.81     42.80 o
   1   7  11        6.72      -39.57     39.57 o
   2   7  11     9915.53     9357.07    376.18 o
   3   7  11     6811.44     6687.53    262.32 o
   4   7  11       42.99       93.26     42.27 o
   5   7  11      233.81      205.59     46.79 o
   6   7  11     1847.75     1850.85    127.06 o
   7   7  11      695.79      643.49     68.53 o
   8   7  11      558.52      435.26     65.58 o
   9   7  11      188.92      230.27     64.30 o
  10   7  11      499.46      601.42    120.64 o
  11   7  11      131.61       65.59     62.63 o
 -12   8  11       22.94      163.32    109.37 o
 -11   8  11      138.23      201.11    106.92 o
 -10   8  11        0.98      -97.04     97.04 o
  -9   8  11     1101.25      892.42    121.39 o
  -8   8  11      660.13      611.08    102.12 o
  -7   8  11       29.52       84.15     82.78 o
  -6   8  11      412.64      434.07     81.61 o
  -5   8  11      422.07      408.26     67.88 o
  -4   8  11     2622.28     2628.79    132.91 o
  -3   8  11     4160.55     4466.41    217.59 o
  -2   8  11     2798.36     3114.68    174.35 o
  -1   8  11     8877.43     9187.36    393.69 o
   0   8  11     1821.66     2028.12    104.63 o
   1   8  11       35.69       63.84     46.34 o
   2   8  11      312.09      287.59     58.46 o
   3   8  11      147.75      147.89     44.71 o
   4   8  11     1229.39     1267.63     75.47 o
   5   8  11      121.86      106.58     46.75 o
   6   8  11      210.26      198.41     51.46 o
   7   8  11      614.88      538.23     67.61 o
   8   8  11      164.80       87.71     58.67 o
   9   8  11      421.92      590.60    100.63 o
  10   8  11       42.38       39.03     85.04 o
 -11   9  11      486.46      301.74    117.33 o
 -10   9  11     7369.69     7921.72    482.64 o
  -9   9  11      311.18      170.35    121.36 o
  -8   9  11     8086.44     8848.15    721.03 o
  -7   9  11      523.94      577.73    101.06 o
  -6   9  11     3990.40     4424.79    413.95 o
  -5   9  11      141.22       93.28     69.30 o
  -4   9  11      323.59      300.20     64.82 o
  -3   9  11      262.68      230.98     67.11 o
  -2   9  11     2211.31     2346.39    142.21 o
  -1   9  11      323.10      309.23     46.38 o
   0   9  11      789.16      796.08     65.29 o
   1   9  11       88.79      122.47     45.63 o
   2   9  11     1864.19     1831.59     98.16 o
   3   9  11     1942.95     1930.45    143.10 o
   4   9  11      511.68      501.45     58.87 o
   5   9  11      820.63      666.45     65.01 o
   6   9  11     1397.17     1589.19    118.37 o
   7   9  11        7.57       64.30     68.84 o
   8   9  11     2074.77     2172.41    143.70 o
   9   9  11      390.94      308.64     84.78 o
 -10  10  11       40.21      237.23    107.85 o
  -9  10  11      114.57       88.84    102.32 o
  -8  10  11      876.41      909.68     92.37 o
  -7  10  11      921.53     1049.93     92.76 o
  -6  10  11     2521.51     2786.01    181.99 o
  -5  10  11      592.40      773.45     99.66 o
  -4  10  11       14.26       31.81     72.77 o
  -3  10  11      838.87      967.15     99.02 o
  -2  10  11     3132.94     3247.66    178.09 o
  -1  10  11      211.10      228.45     53.05 o
   0  10  11      474.85      603.89     63.88 o
   1  10  11      332.78      293.09     55.76 o
   2  10  11     1650.90     1745.97    128.77 o
   3  10  11      304.44      314.07     52.12 o
   4  10  11      204.32      196.27     62.54 o
   5  10  11     2384.36     2541.82    158.60 o
   6  10  11      211.61      191.77     67.15 o
   7  10  11      856.76      954.45     98.76 o
   8  10  11        5.31       14.20     74.60 o
  -8  11  11       88.80      139.34    104.08 o
  -7  11  11      193.38      202.52     67.64 o
  -6  11  11     1880.35     2015.61    147.61 o
  -5  11  11      248.75      286.78    104.16 o
  -4  11  11      112.89       21.75    113.10 o
  -3  11  11        7.52       20.47     86.20 o
  -2  11  11        1.59      -52.74     52.74 o
  -1  11  11     3708.63     3795.77    291.66 o
   0  11  11      168.25      118.86     64.47 o
   1  11  11       99.31       83.87     66.56 o
   2  11  11       16.50      -35.41     57.29 o
   3  11  11        3.57       16.33     61.32 o
   4  11  11     2767.19     2881.15    216.12 o
   5  11  11      856.82      693.91     93.06 o
   6  11  11       10.15       76.06     82.45 o
   7  11  11      156.11      120.86     92.89 o
  -6  12  11       62.14      196.17    256.89 o
  -5  12  11     7022.50    10494.48   1151.49 o
  -4  12  11     5922.30     9162.18   1015.42 o
  -3  12  11     3035.83     3160.31    411.00 o
  -2  12  11      338.08      305.07     77.79 o
  -1  12  11      980.26     1007.85    167.92 o
   0  12  11     5551.71     6399.15    622.39 o
   1  12  11     4618.68     5054.63    411.91 o
   2  12  11        5.54      -34.91     70.30 o
   3  12  11      377.09      340.52    144.42 o
   4  12  11      270.44      357.43     84.42 o
   5  12  11     2398.24     2961.81    215.58 o
  -2  13  11     1549.08     1673.90    167.89 o
  -1  13  11      100.66      102.94     87.25 o
   0  13  11      600.58      711.00    122.74 o
   1  13  11     2006.30     1970.18    307.96 o
 -14   0  12      622.45      602.54    158.15 o
 -13   0  12     2306.58     1736.15    209.39 o
 -12   0  12     3654.24     3140.93    287.46 o
 -11   0  12      722.19      618.49    150.07 o
 -10   0  12     1009.38      993.16    129.49 o
  -9   0  12     7628.62     8171.87    517.39 o
  -8   0  12    42170.66    43581.06   2536.51 o
  -7   0  12    14369.58    15245.29    917.42 o
  -6   0  12      335.14      422.52     87.01 o
  -5   0  12    15759.72    17162.19   1262.77 o
  -4   0  12    41597.36    42416.04   2408.71 o
  -3   0  12    87702.59    87946.18   4916.05 o
  -2   0  12    14799.76    14028.51    660.23 o
  -1   0  12    15378.48    15511.51    840.35 o
   0   0  12     5992.06     5781.90    327.81 o
   1   0  12   105122.58   102183.77   5154.77 o
   2   0  12    25700.23    25212.11   1339.00 o
   3   0  12    15432.91    14556.75    796.97 o
   4   0  12      604.92      704.27     61.29 o
   5   0  12    18632.93    18594.23    881.66 o
   6   0  12    23094.20    23730.98   1211.41 o
   7   0  12     4771.90     4782.46    226.88 o
   8   0  12      189.92      219.44     47.92 o
   9   0  12     3030.45     2942.53    151.44 o
  10   0  12     4989.27     5398.08    308.79 o
  11   0  12      923.28      842.50     90.48 o
  12   0  12       17.36       -2.52    102.98 o
  13   0  12     1800.11     1971.95    180.07 o
 -14   1  12     1852.52     1381.18    140.06 o
 -13   1  12       57.88      -92.78     92.78 o
 -12   1  12      200.99       74.78     98.39 o
 -11   1  12     2573.52     2359.38    150.48 o
 -10   1  12      432.27      504.49    104.46 o
  -9   1  12     7687.69     7880.72    349.06 o
  -8   1  12     3161.00     3140.17    160.86 o
  -7   1  12     1949.32     1956.92    118.37 o
  -6   1  12      251.00      220.12     57.89 o
  -5   1  12     5719.77     5862.71    235.82 o
  -4   1  12        5.50      -40.05     40.05 o
  -3   1  12      200.13      220.68     45.38 o
  -2   1  12       15.55       89.78     36.29 o
  -1   1  12      174.23      212.86     36.61 o
   0   1  12       27.91       97.62     34.91 o
   1   1  12      674.85      737.98     42.36 o
   2   1  12      898.65      815.39     48.95 o
   3   1  12      875.63      933.40     53.49 o
   4   1  12       36.44       67.14     30.34 o
   5   1  12     2945.19     2932.61    118.08 o
   6   1  12     2435.27     2471.23    100.55 o
   7   1  12     3721.72     3739.80    134.54 o
   8   1  12      308.37      279.88     34.79 o
   9   1  12     5112.53     5165.01    187.44 o
  10   1  12       25.46      -38.95     38.95 o
  11   1  12        2.76       53.59     45.46 o
  12   1  12      170.57      144.37     53.09 o
  13   1  12      404.39      392.49     59.22 o
 -14   2  12       25.33     -155.73    155.73 o
 -13   2  12      527.91      303.31    105.23 o
 -12   2  12     8616.92     6896.66    376.41 o
 -11   2  12      235.51      174.32     89.83 o
 -10   2  12       96.06        1.75     73.60 o
  -9   2  12     1340.70     1424.35     99.85 o
  -8   2  12       58.07       92.67     52.20 o
  -7   2  12    12589.02    12738.86    557.76 o
  -6   2  12     1101.86     1171.64     82.22 o
  -5   2  12      529.43      543.63     59.08 o
  -4   2  12     5956.94     6060.95    280.35 o
  -3   2  12     2930.30     2952.43    130.31 o
  -2   2  12     9031.56     8882.73    371.25 o
  -1   2  12      772.93      747.58     53.90 o
   0   2  12    10190.53    10409.83    382.02 o
   1   2  12     2306.39     2369.17    101.69 o
   2   2  12     5681.50     5467.26    210.40 o
   3   2  12    10180.73     9873.22    377.87 o
   4   2  12     3616.32     3426.03    148.62 o
   5   2  12     4383.18     4292.68    179.99 o
   6   2  12     2126.35     2120.09     88.54 o
   7   2  12     9402.15     9146.45    308.13 o
   8   2  12     2857.27     2665.59    108.15 o
   9   2  12     1753.10     1746.67     84.31 o
  10   2  12     2176.41     2036.18    110.42 o
  11   2  12      109.52       82.19     58.08 o
  12   2  12     6907.92     6717.45    352.70 o
  13   2  12        6.04       89.41     62.19 o
 -14   3  12     1066.53      841.54    178.22 o
 -13   3  12    13025.75    10218.46    582.86 o
 -12   3  12     1922.69     1824.09    207.65 o
 -11   3  12      382.48      325.18    108.66 o
 -10   3  12     1315.79     1450.17    130.52 o
  -9   3  12     8408.91     7927.12    383.49 o
  -8   3  12    34466.94    34654.56   1551.31 o
  -7   3  12     1129.60     1133.32     82.22 o
  -6   3  12     5047.72     5575.66    242.29 o
  -5   3  12     2607.40     2464.84    144.64 o
  -4   3  12    14586.80    14370.54    607.81 o
  -3   3  12    16492.32    16889.14    661.84 o
  -2   3  12    21281.13    21580.88    910.16 o
  -1   3  12    16082.96    15559.59    631.59 o
   0   3  12     2096.96     2066.73     91.93 o
   1   3  12     2124.46     2028.59     83.64 o
   2   3  12        7.12       42.93     30.58 o
   3   3  12    45746.04    44343.08   1592.20 o
   4   3  12    11060.36    10297.63    383.54 o
   5   3  12      438.92      502.53     42.82 o
   6   3  12      416.64      457.75     43.10 o
   7   3  12     1862.67     1687.22     91.99 o
   8   3  12    29619.77    28317.15   1028.01 o
   9   3  12     2675.73     3023.91    164.10 o
  10   3  12       42.17        7.63     46.67 o
  11   3  12      114.25       29.01     51.88 o
  12   3  12      896.91      836.00     82.02 o
 -14   4  12       30.54        6.89    120.20 o
 -13   4  12     4425.64     3752.86    273.20 o
 -12   4  12    16187.16    14117.41    714.52 o
 -11   4  12      485.87      299.67    107.66 o
 -10   4  12     1691.38     1863.55    128.89 o
  -9   4  12     6200.74     6438.62    291.92 o
  -8   4  12     1582.25     1735.37    123.09 o
  -7   4  12    20858.04    21397.93    886.16 o
  -6   4  12     1054.01     1292.45     84.20 o
  -5   4  12      881.30     1069.84     74.33 o
  -4   4  12    15552.08    15857.53    647.61 o
  -3   4  12      497.87      628.13     57.63 o
  -2   4  12     8331.63     8223.53    334.46 o
  -1   4  12     1814.92     1670.33     90.89 o
   0   4  12       40.66       19.81     39.10 o
   1   4  12     3011.27     2966.95    131.93 o
   2   4  12      320.47      297.50     46.30 o
   3   4  12     8650.07     8460.14    306.02 o
   4   4  12     5267.70     4860.60    184.76 o
   5   4  12     4545.14     4134.87    151.95 o
   6   4  12     2178.77     2065.29     88.19 o
   7   4  12     4200.06     4008.38    165.98 o
   8   4  12     1707.06     1713.85    108.01 o
   9   4  12      211.51      256.74     58.93 o
  10   4  12     4224.57     4001.75    210.94 o
  11   4  12      182.16      130.18     62.66 o
  12   4  12     4325.50     4279.93    259.85 o
 -13   5  12      595.17      543.38    136.89 o
 -12   5  12      448.00      507.58    106.33 o
 -11   5  12      768.49      720.65    114.30 o
 -10   5  12     5202.74     5073.24    260.81 o
  -9   5  12      132.23       67.26     74.00 o
  -8   5  12       82.20      -27.31     67.78 o
  -7   5  12     6118.67     6211.90    280.85 o
  -6   5  12     1272.84     1399.49    158.81 o
  -5   5  12      290.07      321.33     58.59 o
  -4   5  12     2159.45     2171.20    117.32 o
  -3   5  12     6571.50     6444.15    251.36 o
  -2   5  12      850.14      881.05    101.79 o
  -1   5  12      249.31      205.44     47.99 o
   0   5  12     3627.24     3208.56    131.68 o
   1   5  12      405.93      328.87     42.76 o
   2   5  12     1666.07     1644.40     81.62 o
   3   5  12      173.69      141.74     53.09 o
   4   5  12      140.83      146.88     33.81 o
   5   5  12     5368.12     5204.69    192.85 o
   6   5  12      508.85      507.42     47.03 o
   7   5  12      200.24      139.47     43.29 o
   8   5  12      402.37      407.25     57.03 o
   9   5  12     1435.54     1335.16     97.48 o
  10   5  12       71.83       -3.14     60.43 o
  11   5  12       70.50       93.36     63.36 o
  12   5  12      409.90      441.88     73.71 o
 -13   6  12      196.28      262.03    106.23 o
 -12   6  12     9066.27     8708.30    469.38 o
 -11   6  12       32.80      -41.22     96.35 o
 -10   6  12      221.51       91.28    102.30 o
  -9   6  12      199.92      141.77     75.24 o
  -8   6  12     3812.92     3987.62    195.20 o
  -7   6  12    35912.09    36650.02   1498.16 o
  -6   6  12      204.01      214.76     65.45 o
  -5   6  12       32.19       11.70     55.93 o
  -4   6  12      374.40      389.27     54.87 o
  -3   6  12    15731.29    15809.05    559.47 o
  -2   6  12    60594.98    61062.95   2220.03 o
  -1   6  12     8283.56     8149.81    341.94 o
   0   6  12     7609.44     7008.30    281.48 o
   1   6  12      747.01      699.71     54.54 o
   2   6  12    41734.57    40856.37   1474.64 o
   3   6  12    13934.00    13077.08    493.87 o
   4   6  12     3468.39     3521.10    193.07 o
   5   6  12      133.13      120.07     41.25 o
   6   6  12      459.81      506.57     50.62 o
   7   6  12    16413.20    15896.03    626.64 o
   8   6  12     1282.74     1289.04     90.98 o
   9   6  12     3865.71     3822.37    202.19 o
  10   6  12        6.86      -69.63     69.63 o
  11   6  12      188.25       82.50     65.87 o
 -12   7  12     1845.19     1730.36    189.55 o
 -11   7  12      521.80      430.36    112.47 o
 -10   7  12      808.57      864.53    122.84 o
  -9   7  12     3458.05     3600.11    298.75 o
  -8   7  12     3760.65     3801.71    228.06 o
  -7   7  12      808.15      818.24     83.52 o
  -6   7  12      681.71      807.51     79.51 o
  -5   7  12      932.40      876.58     82.27 o
  -4   7  12    11823.44    12060.39    431.51 o
  -3   7  12      148.42      185.89     42.79 o
  -2   7  12      569.92      623.28     60.02 o
  -1   7  12     2393.46     2411.89    115.31 o
   0   7  12     2138.44     2160.57    105.51 o
   1   7  12     3711.46     3730.89    162.96 o
   2   7  12      589.22      593.11     55.91 o
   3   7  12       84.63       14.76     43.77 o
   4   7  12    12959.36    12638.96    533.80 o
   5   7  12      845.57      657.12     66.95 o
   6   7  12      457.66      473.85     50.51 o
   7   7  12      232.42      160.74     57.22 o
   8   7  12     3684.31     3915.72    207.76 o
   9   7  12     5227.29     5446.84    295.17 o
  10   7  12      879.18      978.65    157.40 o
 -11   8  12      527.50      510.88    120.10 o
 -10   8  12      121.58       76.76    177.98 o
  -9   8  12     1649.24     1594.66    197.28 o
  -8   8  12     2870.99     3213.51    203.64 o
  -7   8  12      102.22       77.84     91.69 o
  -6   8  12      762.80      685.44    105.25 o
  -5   8  12     1004.38     1128.39     94.15 o
  -4   8  12     3729.68     4062.25    266.40 o
  -3   8  12     2571.64     2631.80    133.12 o
  -2   8  12      149.39      158.16     68.41 o
  -1   8  12        5.17       -1.27     55.43 o
   0   8  12      397.74      335.74     67.94 o
   1   8  12     3874.63     3624.79    180.85 o
   2   8  12     1246.95     1288.02    113.54 o
   3   8  12       77.87       67.01     53.18 o
   4   8  12      154.31      153.31     51.21 o
   5   8  12      128.07       63.54     53.46 o
   6   8  12     4002.48     4197.74    215.49 o
   7   8  12      546.08      519.09     70.82 o
   8   8  12      212.10      175.31     72.42 o
   9   8  12      368.38      342.33     70.68 o
  10   8  12       33.71       32.37     81.00 o
 -10   9  12     1100.95     1299.00    190.21 o
  -9   9  12      409.16      286.55    110.21 o
  -8   9  12       46.33       46.74     93.72 o
  -7   9  12     1549.06     1828.29    169.30 o
  -6   9  12      335.77      335.16     91.25 o
  -5   9  12     4004.11     4507.04    294.67 o
  -4   9  12       12.21      112.99     64.15 o
  -3   9  12       16.56       48.27     61.04 o
  -2   9  12     5771.59     6641.56    280.19 o
  -1   9  12      293.21      208.95     71.38 o
   0   9  12     3571.81     3691.84    233.59 o
   1   9  12      132.44       65.23     49.35 o
   2   9  12       87.10       80.92     48.65 o
   3   9  12     3690.18     3569.40    177.27 o
   4   9  12      947.13     1030.12     81.36 o
   5   9  12     1203.79     1114.80     85.08 o
   6   9  12      175.48      221.38     62.62 o
   7   9  12      509.45      528.73     73.94 o
   8   9  12      502.25      694.24     97.09 o
   9   9  12      442.34      544.14    138.22 o
  -9  10  12       72.23      135.47    101.42 o
  -8  10  12      107.03      201.75    103.81 o
  -7  10  12        0.17      103.57     89.97 o
  -6  10  12      626.49      673.15     98.02 o
  -5  10  12      361.93      431.75     89.66 o
  -4  10  12        6.63       95.43     75.86 o
  -3  10  12     1322.25     1458.08    157.60 o
  -2  10  12        7.24      -12.18     46.03 o
  -1  10  12      905.78      855.53     80.21 o
   0  10  12       25.61      -26.11     51.90 o
   1  10  12      290.67      284.22     59.57 o
   2  10  12       25.11      -26.06     50.64 o
   3  10  12      516.09      554.18     64.79 o
   4  10  12       72.66      -54.35     54.35 o
   5  10  12       51.92      -53.35     69.32 o
   6  10  12      594.43      547.21     90.39 o
   7  10  12      232.68      275.13     85.00 o
  -7  11  12       88.40      133.94     88.45 o
  -6  11  12     4337.78     4721.67    433.46 o
  -5  11  12       29.86       55.18    127.01 o
  -4  11  12     1156.58     1686.77    308.38 o
  -3  11  12     2204.48     2707.95    460.90 o
  -2  11  12      979.19     1144.65    149.70 o
  -1  11  12     2507.52     2913.57    194.19 o
   0  11  12        2.24       -2.18     56.69 o
   1  11  12     3628.67     4179.46    444.60 o
   2  11  12     1378.66     1318.76    113.16 o
   3  11  12     1992.96     2175.19    221.90 o
   4  11  12      824.04      885.14     94.78 o
   5  11  12        0.61      -60.40     88.77 o
   6  11  12     4515.61     5415.91    467.16 o
  -5  12  12     1677.27     1901.94    364.50 o
  -4  12  12      743.11     1485.62    313.01 o
  -3  12  12      552.08      554.29    208.26 o
  -2  12  12      315.20      400.73     83.21 o
  -1  12  12      377.11      429.03     90.19 o
   0  12  12     4707.08     5591.51    754.55 o
   1  12  12       75.77      -27.56     90.55 o
   2  12  12       48.60       80.79     71.70 o
   3  12  12       95.78       86.91     76.13 o
 -14   1  13     4132.26     3360.82    218.81 o
 -13   1  13      178.46       91.89    104.79 o
 -12   1  13     1098.37      738.96    137.58 o
 -11   1  13     5688.30     5318.71    299.40 o
 -10   1  13     4783.75     4999.77    259.48 o
  -9   1  13     9274.59     9776.12    429.26 o
  -8   1  13      157.29      194.68     66.35 o
  -7   1  13     1424.59     1664.82    115.15 o
  -6   1  13    31628.65    32677.76   1503.84 o
  -5   1  13     5377.46     5761.63    406.13 o
  -4   1  13    22591.93    24811.34   1230.45 o
  -3   1  13     7361.77     7581.31    331.50 o
  -2   1  13      255.03      243.05     46.55 o
  -1   1  13    30146.16    29714.83   1422.56 o
   0   1  13     5641.78     5969.59    299.43 o
   1   1  13     1652.82     1646.76     94.20 o
   2   1  13     7021.07     7166.31    299.68 o
   3   1  13     1321.01     1577.45     82.37 o
   4   1  13    12435.77    12608.78    509.97 o
   5   1  13      865.85      925.16     64.24 o
   6   1  13     2261.88     2252.45     94.11 o
   7   1  13     2984.08     2836.72    116.47 o
   8   1  13      522.25      502.72     48.77 o
   9   1  13     7158.75     7195.46    269.12 o
  10   1  13      820.91      707.87     55.75 o
  11   1  13      605.11      658.53     66.53 o
  12   1  13     1222.81     1239.44     85.18 o
 -14   2  13     1826.54     1285.17    165.26 o
 -13   2  13      284.10      148.22    113.64 o
 -12   2  13     1744.64     1419.17    139.08 o
 -11   2  13     4193.26     3673.61    205.35 o
 -10   2  13       43.52       94.79     79.49 o
  -9   2  13     5934.84     5713.81    291.19 o
  -8   2  13     3346.15     3435.02    214.50 o
  -7   2  13        4.87       18.93     73.50 o
  -6   2  13     2424.29     2267.02    129.83 o
  -5   2  13      196.16      210.15     53.45 o
  -4   2  13     3929.44     3824.95    199.54 o
  -3   2  13    14875.20    15145.80    677.15 o
  -2   2  13      285.24      324.61     52.52 o
  -1   2  13      195.44      219.61     36.83 o
   0   2  13      249.03      256.79     39.62 o
   1   2  13      983.04      982.24     59.72 o
   2   2  13     1859.21     1952.20     91.51 o
   3   2  13      475.34      470.15     46.13 o
   4   2  13     3348.61     3376.78    145.91 o
   5   2  13     2345.03     2402.34    118.33 o
   6   2  13      912.59      804.66     57.98 o
   7   2  13     2433.13     2313.43     98.30 o
   8   2  13     1912.13     1958.31     89.98 o
   9   2  13      689.86      666.55     52.07 o
  10   2  13      223.51      166.33     68.48 o
  11   2  13     1011.40      891.73     79.28 o
  12   2  13      379.98      370.10     66.89 o
 -13   3  13     1007.26      706.84    119.24 o
 -12   3  13      882.00      742.30    145.07 o
 -11   3  13     6183.08     5721.52    369.06 o
 -10   3  13       15.06     -157.78    160.49 o
  -9   3  13     6530.21     6292.20    343.96 o
  -8   3  13    12278.19    12592.16    645.94 o
  -7   3  13     3002.41     2996.80    212.70 o
  -6   3  13     2400.45     2189.20    134.67 o
  -5   3  13     3754.10     3690.99    195.96 o
  -4   3  13       82.47      102.76     45.21 o
  -3   3  13     4524.05     4802.63    222.28 o
  -2   3  13        7.23       10.39     41.93 o
  -1   3  13     3962.06     4013.64    184.52 o
   0   3  13       20.99       -2.61     40.65 o
   1   3  13     1054.84     1098.25     60.71 o
   2   3  13    12927.00    12761.59    495.60 o
   3   3  13      579.67      556.65     62.09 o
   4   3  13       48.86       78.25     38.63 o
   5   3  13     3659.91     3341.96    160.85 o
   6   3  13     1199.47     1226.42     66.76 o
   7   3  13    15471.32    15096.72    555.88 o
   8   3  13     2397.92     2525.10    124.05 o
   9   3  13     3233.16     3344.21    179.96 o
  10   3  13       38.06       -8.18     57.79 o
  11   3  13     5438.97     4984.99    236.83 o
  12   3  13     1222.98     1302.67    101.52 o
 -13   4  13      277.69      210.68    206.87 o
 -12   4  13        4.87       26.96    108.10 o
 -11   4  13       87.95       51.24    100.75 o
 -10   4  13     2104.67     1803.28    148.23 o
  -9   4  13     2225.13     1995.87    131.32 o
  -8   4  13      157.84      119.62     75.12 o
  -7   4  13      648.68      754.84    103.47 o
  -6   4  13      186.90      224.96     61.65 o
  -5   4  13     1681.12     1769.26    102.07 o
  -4   4  13      291.10      345.66     54.61 o
  -3   4  13     3992.35     4067.50    220.49 o
  -2   4  13     1302.16     1303.25     90.22 o
  -1   4  13     1801.07     1847.25    100.92 o
   0   4  13      750.90      769.63     62.59 o
   1   4  13     3045.89     2868.00    126.29 o
   2   4  13    14087.16    13279.18    545.30 o
   3   4  13      371.84      311.49     44.66 o
   4   4  13        0.86      -36.60     37.18 o
   5   4  13      136.52      131.65     38.39 o
   6   4  13       50.68        2.93     36.03 o
   7   4  13     1173.51     1092.85     72.85 o
   8   4  13      885.95      779.98     75.50 o
   9   4  13      162.03      160.65     58.66 o
  10   4  13      103.15       95.54     57.91 o
  11   4  13       46.23      -10.34     58.51 o
 -13   5  13    10393.40     8925.44    561.33 o
 -12   5  13      336.14      143.65    122.90 o
 -11   5  13      149.28      124.02     83.78 o
 -10   5  13     1674.59     1452.91    119.23 o
  -9   5  13     3280.85     3176.22    201.31 o
  -8   5  13    18498.50    19449.04    889.91 o
  -7   5  13      101.63      113.58     65.05 o
  -6   5  13       19.29      -59.58     59.58 o
  -5   5  13     6347.62     6564.79    286.46 o
  -4   5  13     2485.97     2518.50    129.31 o
  -3   5  13    26867.25    26352.74   1083.33 o
  -2   5  13     5163.07     4839.49    230.68 o
  -1   5  13     1600.21     1704.09    101.56 o
   0   5  13     3868.35     3594.47    159.07 o
   1   5  13     2588.12     2389.58    111.67 o
   2   5  13    11835.99    11256.14    443.36 o
   3   5  13     6252.87     5926.93    264.50 o
   4   5  13     3448.78     3382.71    131.74 o
   5   5  13      132.85       79.31     37.93 o
   6   5  13     2455.37     2506.19    131.63 o
   7   5  13     2113.50     2107.91    125.19 o
   8   5  13     3010.13     3153.05    169.09 o
   9   5  13     1219.38     1081.92    111.41 o
  10   5  13       72.61       24.41     78.87 o
  11   5  13      614.93      651.45     76.84 o
 -12   6  13       25.40        0.15    102.01 o
 -11   6  13     1159.36     1279.66    136.55 o
 -10   6  13      100.05      132.64     98.63 o
  -9   6  13      427.52      558.62    137.61 o
  -8   6  13       16.29      -43.25     75.83 o
  -7   6  13     2419.74     2546.55    140.83 o
  -6   6  13     7101.66     7314.11    321.93 o
  -5   6  13      144.47      207.30     62.77 o
  -4   6  13      216.52      244.41     59.73 o
  -3   6  13     4633.87     4400.31    196.01 o
  -2   6  13    16406.70    15092.93    612.67 o
  -1   6  13     8124.35     8104.07    339.85 o
   0   6  13      760.17      718.77     63.89 o
   1   6  13     1454.91     1441.41     81.24 o
   2   6  13    10217.67    10002.66    394.25 o
   3   6  13    12584.98    12332.02    453.77 o
   4   6  13     5915.46     5739.01    259.11 o
   5   6  13      108.78      106.93     41.56 o
   6   6  13     2223.20     2195.66    108.69 o
   7   6  13     2595.24     2598.58    162.66 o
   8   6  13     3227.36     3308.86    178.19 o
   9   6  13      109.23      -15.11     59.35 o
  10   6  13      576.12      644.57     77.53 o
 -11   7  13     1371.56     1508.58    147.31 o
 -10   7  13      307.78      155.38    107.06 o
  -9   7  13        1.48       69.01    103.45 o
  -8   7  13     1242.90     1341.71    116.15 o
  -7   7  13       48.81      166.96     70.32 o
  -6   7  13     3241.55     3146.88    161.68 o
  -5   7  13     1299.74     1343.37     95.25 o
  -4   7  13      266.89      235.09     60.47 o
  -3   7  13     5553.55     5617.78    247.25 o
  -2   7  13     6094.07     5724.91    250.58 o
  -1   7  13       48.12       21.66     50.52 o
   0   7  13       48.73       69.30     51.04 o
   1   7  13       33.26       38.44     53.96 o
   2   7  13     1731.37     1591.40     95.32 o
   3   7  13     4679.70     4597.30    225.82 o
   4   7  13      826.14      790.60     68.16 o
   5   7  13      305.56      258.76     54.77 o
   6   7  13      185.36      144.57     47.23 o
   7   7  13        2.43       33.66     58.70 o
   8   7  13      626.09      629.18     88.69 o
   9   7  13       67.56       76.76     69.28 o
  10   7  13        8.58      -64.01     84.11 o
 -11   8  13      982.25     1260.94    153.60 o
 -10   8  13      143.45      170.98    105.52 o
  -9   8  13     1175.83     1064.72    125.24 o
  -8   8  13     1731.10     1992.12    154.55 o
  -7   8  13       86.00      150.91    132.14 o
  -6   8  13     4457.29     4543.70    289.07 o
  -5   8  13      419.47      491.23     91.22 o
  -4   8  13     2630.23     2661.66    173.53 o
  -3   8  13      438.48      626.64     73.33 o
  -2   8  13      633.00      632.85     80.79 o
  -1   8  13     7306.70     7462.85    342.39 o
   0   8  13     6373.91     6739.15    345.93 o
   1   8  13       11.03       76.53     49.89 o
   2   8  13     1830.91     1836.19    104.38 o
   3   8  13     7597.46     7506.29    326.90 o
   4   8  13      321.21      322.81     56.87 o
   5   8  13     2268.82     2290.03    173.80 o
   6   8  13      375.26      329.15    103.36 o
   7   8  13      189.79       87.51     79.22 o
   8   8  13     2001.25     2123.51    132.03 o
   9   8  13        7.32      -18.59     63.68 o
 -10   9  13     1823.66     1833.29    250.65 o
  -9   9  13      277.50      207.54    103.93 o
  -8   9  13     3411.73     3727.69    340.47 o
  -7   9  13      340.38      472.54    132.15 o
  -6   9  13      521.76      508.50     96.95 o
  -5   9  13      105.47      209.43     81.07 o
  -4   9  13      207.83      274.26     73.23 o
  -3   9  13      267.13      224.75     64.91 o
  -2   9  13      286.24      279.98     71.03 o
  -1   9  13      978.38     1279.68    111.58 o
   0   9  13      262.00      248.99     63.37 o
   1   9  13     1356.71     1342.38    104.14 o
   2   9  13       84.67       61.10     53.21 o
   3   9  13     1027.14      980.34     82.26 o
   4   9  13     5822.86     6177.11    299.85 o
   5   9  13     1406.59     1376.37     99.61 o
   6   9  13     4114.85     4690.31    413.43 o
   7   9  13       31.57      -62.48     62.48 o
   8   9  13     4851.55     4678.31    365.10 o
  -8  10  13      183.28       95.81     94.74 o
  -7  10  13     1204.37     1258.46    127.52 o
  -6  10  13     1431.61     1481.84    141.12 o
  -5  10  13      638.65      751.25    101.81 o
  -4  10  13      432.85      381.93    104.75 o
  -3  10  13       20.63       53.59    110.92 o
  -2  10  13     3605.98     3882.19    284.70 o
  -1  10  13      761.05      807.24     79.26 o
   0  10  13      317.41      354.36    109.24 o
   1  10  13      992.96     1094.84    138.45 o
   2  10  13     1616.17     1608.95    103.38 o
   3  10  13     2300.53     2507.70    216.35 o
   4  10  13      421.24      531.82     76.49 o
   5  10  13     1856.06     2037.79    160.78 o
   6  10  13        3.58       22.61     78.42 o
  -6  11  13       69.86      120.31    108.36 o
  -5  11  13        9.93       81.40    129.41 o
  -4  11  13     1740.22     2140.22    455.64 o
  -3  11  13       66.80        6.12    111.63 o
  -2  11  13      253.26      305.80     85.62 o
  -1  11  13      311.96      397.76     71.13 o
   0  11  13       43.12       -1.51     59.29 o
   1  11  13     1418.95     1854.03    125.94 o
   2  11  13      283.99      375.55     93.70 o
   3  11  13      101.42      117.41     74.61 o
   4  11  13      397.51      403.27     83.66 o
   5  11  13      380.93      284.54     91.58 o
  -3  12  13      148.31       30.80    192.68 o
  -2  12  13       62.22       55.04    115.83 o
  -1  12  13     2048.86     2356.66    359.39 o
   0  12  13     2288.62     2857.20    266.27 o
   1  12  13     3412.08     3840.02    681.39 o
 -13   0  14     1978.44     2014.96    469.69 o
 -12   0  14     8159.00     6715.32    524.66 o
 -11   0  14    21173.98    19559.98   2154.38 o
 -10   0  14     4599.30     4077.01    355.54 o
  -9   0  14     3897.27     3950.57    279.71 o
  -8   0  14    17034.34    17172.95   1033.65 o
  -7   0  14    35134.18    36310.98   2674.22 o
  -6   0  14     5010.66     5601.22    505.46 o
  -5   0  14     1749.77     1658.52    289.79 o
  -4   0  14     1619.62     1753.47    176.79 o
  -3   0  14    26552.24    27631.22   3560.13 o
  -2   0  14    40425.09    44326.27   3246.83 o
  -1   0  14     1673.74     1729.76    168.56 o
   0   0  14      259.09      226.27     80.81 o
   1   0  14    28909.81    29443.85   2168.37 o
   2   0  14     4783.90     4515.14    364.79 o
   3   0  14     5958.85     5965.44    341.98 o
   4   0  14     2750.57     2990.07    189.72 o
   5   0  14     8566.24     8501.87    475.40 o
   6   0  14     4494.15     4291.73    270.80 o
   7   0  14     2731.01     2801.39    157.26 o
   8   0  14     4553.91     4529.97    285.99 o
   9   0  14     5890.84     6029.03    399.22 o
  10   0  14      794.24      797.67     84.49 o
  11   0  14      292.69      410.02    110.34 o
  12   0  14      216.60      235.66     84.17 o
 -13   1  14      969.87      996.89    129.73 o
 -12   1  14      913.19      628.52    126.21 o
 -11   1  14      370.79      328.35    111.85 o
 -10   1  14     1427.12     1206.69    120.88 o
  -9   1  14     4065.35     4028.01    200.06 o
  -8   1  14     1436.05     1596.07    119.32 o
  -7   1  14     7885.34     8288.75    404.56 o
  -6   1  14      813.42      959.49    109.92 o
  -5   1  14     7144.89     7435.52    412.60 o
  -4   1  14     1424.42     1462.03    121.42 o
  -3   1  14    17202.10    18016.86    950.10 o
  -2   1  14        4.22       74.31     53.61 o
  -1   1  14      109.92      102.30     47.20 o
   0   1  14     1917.36     2075.06    116.37 o
   1   1  14     3919.14     4100.36    198.48 o
   2   1  14     8082.63     8066.27    362.50 o
   3   1  14       27.60       45.98     43.26 o
   4   1  14      428.31      299.77     43.82 o
   5   1  14     1385.15     1480.11     81.16 o
   6   1  14     3553.57     3614.38    161.31 o
   7   1  14      816.39      854.99     54.65 o
   8   1  14       69.52       53.12     44.62 o
   9   1  14     1803.27     1796.49     94.62 o
  10   1  14     2823.90     2839.48    141.53 o
  11   1  14        1.74      -52.84     55.68 o
 -13   2  14     3204.73     2621.74    194.30 o
 -12   2  14    10882.63     9742.12    509.64 o
 -11   2  14      143.52      354.22    128.10 o
 -10   2  14      670.45      778.90    105.83 o
  -9   2  14     1397.72     1111.17    146.52 o
  -8   2  14      261.36      249.03    112.34 o
  -7   2  14    22288.73    22754.36   1155.10 o
  -6   2  14       44.58       27.12     76.59 o
  -5   2  14     3213.79     3309.10    217.93 o
  -4   2  14     3153.17     3062.77    247.82 o
  -3   2  14     1646.49     1515.67    103.87 o
  -2   2  14    29008.67    28464.46   1168.96 o
  -1   2  14     1011.15      973.88     67.81 o
   0   2  14     4629.50     4920.34    213.71 o
   1   2  14     2575.10     2510.00    118.31 o
   2   2  14     1412.67     1393.51     77.75 o
   3   2  14    30905.38    30509.72   1211.41 o
   4   2  14     6096.51     5826.06    257.31 o
   5   2  14     1847.98     1743.71     89.89 o
   6   2  14     1687.29     1742.99     85.34 o
   7   2  14     6912.63     6994.32    285.92 o
   8   2  14     7537.46     6904.22    301.37 o
   9   2  14     3431.91     3440.50    178.38 o
  10   2  14      772.02      770.65     66.63 o
  11   2  14       33.07       -0.97     67.16 o
 -13   3  14      640.49      336.38    140.17 o
 -12   3  14     1676.18      963.05    157.55 o
 -11   3  14      117.83       68.72    120.04 o
 -10   3  14        5.91      -11.48    134.81 o
  -9   3  14    11428.33    11058.76    717.54 o
  -8   3  14     2633.42     2714.26    211.29 o
  -7   3  14     1798.55     1859.73    127.98 o
  -6   3  14     1334.82     1191.47    104.19 o
  -5   3  14      263.03      155.59     67.37 o
  -4   3  14    19154.54    19520.95    921.22 o
  -3   3  14      475.60      582.24     64.07 o
  -2   3  14     1288.73     1401.90     91.96 o
  -1   3  14      861.19      891.81     64.40 o
   0   3  14       19.69       48.21     41.94 o
   1   3  14     8987.59     8767.24    338.41 o
   2   3  14      959.29     1062.22     69.39 o
   3   3  14     4849.89     4749.39    199.79 o
   4   3  14      198.39      146.86     42.15 o
   5   3  14     2348.97     2306.15    109.43 o
   6   3  14      750.15      699.48     53.42 o
   7   3  14     3805.12     3757.69    164.33 o
   8   3  14     5524.95     5209.23    241.17 o
   9   3  14     1541.97     1599.17    131.11 o
  10   3  14     3930.64     3742.24    199.20 o
  11   3  14       36.87       75.60     69.46 o
 -13   4  14     1287.42     1237.43    212.03 o
 -12   4  14     2690.88     2214.58    176.91 o
 -11   4  14       28.17      -14.92    100.93 o
 -10   4  14      648.09      618.97    114.55 o
  -9   4  14      741.11      398.89    101.65 o
  -8   4  14      786.11      727.09    104.61 o
  -7   4  14       94.26       92.18     61.67 o
  -6   4  14      341.24      300.80     63.21 o
  -5   4  14       93.47      120.12     50.99 o
  -4   4  14     4630.46     4608.11    203.13 o
  -3   4  14     1514.33     1635.83    103.30 o
  -2   4  14     1521.07     1536.10     94.00 o
  -1   4  14     2379.01     2467.52    126.19 o
   0   4  14     2055.84     2007.67    136.17 o
   1   4  14     4673.49     4532.61    189.48 o
   2   4  14     5199.93     4850.90    220.46 o
   3   4  14     1174.18     1228.38     73.68 o
   4   4  14     7047.38     6671.88    272.85 o
   5   4  14       55.23       26.53     38.55 o
   6   4  14     7334.76     7314.46    277.17 o
   7   4  14      326.17      269.07     54.86 o
   8   4  14     3728.15     3707.17    195.19 o
   9   4  14      755.26      787.17     74.65 o
  10   4  14       73.04       52.47     84.95 o
  11   4  14     1692.96     1625.78    133.28 o
 -12   5  14      236.69      207.09    124.74 o
 -11   5  14      320.88      390.14    225.86 o
 -10   5  14     1964.36     1945.89    159.55 o
  -9   5  14       94.68      126.59    118.12 o
  -8   5  14       36.03       38.38     77.09 o
  -7   5  14     3829.96     3856.83    199.08 o
  -6   5  14        4.30      -13.96     63.03 o
  -5   5  14       28.34      -53.18     60.35 o
  -4   5  14     1326.10     1134.63     84.29 o
  -3   5  14     2262.74     2264.02    133.02 o
  -2   5  14      356.33      283.03     60.10 o
  -1   5  14     3315.71     3279.95    165.73 o
   0   5  14     1617.72     1592.32     94.00 o
   1   5  14       40.98      120.49     65.59 o
   2   5  14       35.86       39.14     49.12 o
   3   5  14      647.06      787.49     78.93 o
   4   5  14      239.86      217.15     46.15 o
   5   5  14     2243.04     2356.37    114.08 o
   6   5  14      395.65      412.54     55.28 o
   7   5  14      294.93      289.80     60.96 o
   8   5  14      661.13      627.04     72.48 o
   9   5  14      709.36      688.75     75.23 o
  10   5  14        0.19      -42.04     65.45 o
 -12   6  14        3.33       -5.78    121.93 o
 -11   6  14      572.12      558.71    113.94 o
 -10   6  14     9415.51     9477.79    814.24 o
  -9   6  14      681.65      561.60     96.39 o
  -8   6  14       10.46      158.95     92.00 o
  -7   6  14     1826.10     2070.98    132.84 o
  -6   6  14     4777.86     4632.59    217.49 o
  -5   6  14     2513.76     2635.51    139.62 o
  -4   6  14       93.71       71.32     59.44 o
  -3   6  14     1312.24     1455.48     99.94 o
  -2   6  14     2896.65     2883.25    151.83 o
  -1   6  14     3381.58     3301.47    178.52 o
   0   6  14      202.95      111.17     55.62 o
   1   6  14      693.12      622.30     62.88 o
   2   6  14    12118.69    12042.38    503.47 o
   3   6  14        6.50      -15.92     54.57 o
   4   6  14      287.25      151.35     58.17 o
   5   6  14      104.49       79.57     46.14 o
   6   6  14       78.16      151.91     58.18 o
   7   6  14     2608.63     2751.60    152.98 o
   8   6  14      480.61      512.35     69.28 o
   9   6  14       11.62      -56.18     58.91 o
  10   6  14       78.05      -24.46     63.56 o
 -11   7  14       19.56       73.94    107.77 o
 -10   7  14       53.76       53.61    102.54 o
  -9   7  14     1732.97     1900.21    196.29 o
  -8   7  14    17387.29    18087.97    910.57 o
  -7   7  14     4201.95     4148.49    217.33 o
  -6   7  14       87.25      113.39     66.72 o
  -5   7  14      153.22      250.43     74.93 o
  -4   7  14    10738.27    10907.75    504.56 o
  -3   7  14    17679.53    17503.00    689.02 o
  -2   7  14     8570.07     8558.41    383.75 o
  -1   7  14     3174.53     2823.60    149.56 o
   0   7  14     1856.01     1901.04    113.07 o
   1   7  14    12025.93    11918.07    530.16 o
   2   7  14    12840.94    12710.43    577.65 o
   3   7  14       82.25       99.74     49.61 o
   4   7  14     5027.48     5025.12    309.68 o
   5   7  14     1632.57     1672.21    109.86 o
   6   7  14     4109.07     4144.18    216.06 o
   7   7  14     4744.83     5176.56    297.84 o
   8   7  14     2264.79     2287.90    192.65 o
   9   7  14     2335.36     2544.92    162.33 o
 -10   8  14      312.28      245.52    109.93 o
  -9   8  14       34.79      134.02    134.83 o
  -8   8  14     1606.15     1932.12    155.02 o
  -7   8  14      435.91      423.89     99.51 o
  -6   8  14      205.32      170.10     78.01 o
  -5   8  14     1456.10     1646.27    119.29 o
  -4   8  14        8.39      -65.19     67.59 o
  -3   8  14      722.62      635.85     76.57 o
  -2   8  14      898.55      880.21     93.47 o
  -1   8  14      256.64      238.57     73.91 o
   0   8  14     2581.46     2495.98    153.91 o
   1   8  14       43.42       44.09     59.31 o
   2   8  14      182.76      180.90     53.61 o
   3   8  14     1314.94     1378.97     90.03 o
   4   8  14      156.19      211.50     55.83 o
   5   8  14     1671.08     1788.79    117.27 o
   6   8  14      125.52      144.13     62.26 o
   7   8  14        0.84       28.65     62.15 o
   8   8  14      343.65      496.99     75.58 o
  -9   9  14     1934.64     2226.67    224.63 o
  -8   9  14     1771.42     1854.49    258.79 o
  -7   9  14     1220.17     1174.12    127.20 o
  -6   9  14      377.96      344.86     92.38 o
  -5   9  14     3759.56     4144.01    285.52 o
  -4   9  14      169.90       84.48     72.57 o
  -3   9  14     1872.53     2122.62    127.24 o
  -2   9  14      968.12     1100.38    215.82 o
  -1   9  14     2606.93     2883.01    307.97 o
   0   9  14      701.58      687.83     83.22 o
   1   9  14       30.00       15.63     58.62 o
   2   9  14     2255.81     2439.16    149.00 o
   3   9  14        3.60      -43.63     56.44 o
   4   9  14     1894.91     2038.06    125.89 o
   5   9  14        9.44      -25.13     60.32 o
   6   9  14      110.70      174.28     63.97 o
   7   9  14      883.69     1083.20     96.37 o
  -7  10  14     2933.68     3355.27    266.83 o
  -6  10  14       10.70       68.69     91.44 o
  -5  10  14       71.73       27.61     86.54 o
  -4  10  14        0.09      -50.52     94.87 o
  -3  10  14       97.35       -4.22    113.44 o
  -2  10  14     7081.45     8131.15    386.82 o
  -1  10  14      210.42      172.32     58.48 o
   0  10  14       25.09       39.98     74.00 o
   1  10  14     1284.41     1459.94    107.01 o
   2  10  14      865.49      871.21     80.45 o
   3  10  14    11050.75    11781.29    622.96 o
   4  10  14      117.29       99.06     63.13 o
   5  10  14      609.08      757.32     82.60 o
  -5  11  14      709.72      726.28    158.92 o
  -4  11  14      115.27      198.07    131.32 o
  -3  11  14     1669.31     1711.39    181.49 o
  -2  11  14     2319.10     2620.83    297.14 o
  -1  11  14     2341.88     2661.10    241.52 o
   0  11  14     1247.55     1437.87    109.08 o
   1  11  14     1830.74     1802.80    124.06 o
   2  11  14      259.58      113.44     92.06 o
   3  11  14     1557.97     1819.92    171.28 o
 -13   1  15     3670.89     2973.76    209.90 o
 -12   1  15     5968.30     5197.48    303.36 o
 -11   1  15     4365.51     3717.89    256.37 o
 -10   1  15     1178.82     1015.32    145.63 o
  -9   1  15     1734.63     1777.99    148.09 o
  -8   1  15    12039.14    11643.77    632.41 o
  -7   1  15     2011.83     2223.19    159.25 o
  -6   1  15    23906.37    25201.19   1321.63 o
  -5   1  15      238.36      222.69     71.21 o
  -4   1  15     3766.93     4068.50    298.43 o
  -3   1  15    22610.61    24071.47   1259.81 o
  -2   1  15     6719.70     7171.90    394.09 o
  -1   1  15    16193.09    17254.63    905.14 o
   0   1  15      458.18      445.79     64.69 o
   1   1  15       24.42       13.91     46.41 o
   2   1  15    13514.36    13756.42    641.45 o
   3   1  15    10795.23    10603.31    504.97 o
   4   1  15     7123.31     7049.03    436.00 o
   5   1  15      492.46      497.09     50.18 o
   6   1  15      918.59      931.26     77.17 o
   7   1  15     6057.87     5869.23    250.49 o
   8   1  15     4783.56     4849.61    209.04 o
   9   1  15      642.05      634.61     67.88 o
  10   1  15     2362.93     2610.00    134.25 o
  11   1  15      390.13      446.82     72.61 o
 -13   2  15       59.88       76.68    138.29 o
 -12   2  15        6.00     -116.50    151.99 o
 -11   2  15      223.78      273.24    125.85 o
 -10   2  15      554.24      616.19    174.97 o
  -9   2  15      131.47      199.85    114.79 o
  -8   2  15     2827.22     2816.04    216.77 o
  -7   2  15     2269.52     2517.05    173.94 o
  -6   2  15     3526.80     3772.74    448.30 o
  -5   2  15       52.15      135.37     84.30 o
  -4   2  15     4886.10     5180.94    337.45 o
  -3   2  15     2561.60     2905.37    207.95 o
  -2   2  15      951.96     1064.35     76.73 o
  -1   2  15    16522.23    17338.96    809.57 o
   0   2  15     1031.46     1007.76     74.05 o
   1   2  15    10300.72    10760.17    474.35 o
   2   2  15      159.59      199.20     44.51 o
   3   2  15     2668.67     2553.18    122.85 o
   4   2  15     9019.00     9189.41    377.39 o
   5   2  15     5020.75     4818.52    202.00 o
   6   2  15     1556.63     1515.97    100.95 o
   7   2  15     2653.26     2735.89    136.49 o
   8   2  15      503.18      399.45     58.75 o
   9   2  15     8456.44     8648.99    413.83 o
  10   2  15      107.72       74.48     75.74 o
  11   2  15      609.47      662.06     93.72 o
 -12   3  15     1443.86     1235.44    167.29 o
 -11   3  15     2976.40     2470.81    226.45 o
 -10   3  15       41.44       56.82    146.60 o
  -9   3  15     1620.45     1615.75    170.66 o
  -8   3  15     1670.15     1668.76    162.69 o
  -7   3  15      224.67      248.36    107.68 o
  -6   3  15     2371.56     2663.81    153.87 o
  -5   3  15     3670.28     3913.24    239.86 o
  -4   3  15      659.42      852.59     90.38 o
  -3   3  15       25.05       24.55     59.86 o
  -2   3  15       35.08       47.95     50.01 o
  -1   3  15    15327.51    14987.74    642.28 o
   0   3  15        6.39      -18.18     49.78 o
   1   3  15     3082.77     2923.82    136.67 o
   2   3  15     1810.94     1828.60    101.32 o
   3   3  15     1263.36     1410.75     79.71 o
   4   3  15     3781.87     3853.48    168.12 o
   5   3  15        7.52      -40.76     42.03 o
   6   3  15      199.98      313.50     53.18 o
   7   3  15     3629.46     3430.21    162.96 o
   8   3  15     1474.72     1386.81    135.84 o
   9   3  15       22.52      -39.78     56.61 o
  10   3  15       55.72      130.73     78.33 o
 -12   4  15      669.69      559.65    158.34 o
 -11   4  15      945.55      913.35    158.90 o
 -10   4  15      800.20      669.72    120.05 o
  -9   4  15      360.07      486.57    104.09 o
  -8   4  15       44.62       68.94     91.36 o
  -7   4  15       99.05      109.16     95.06 o
  -6   4  15      159.05      243.03     83.12 o
  -5   4  15        1.56       91.86     56.32 o
  -4   4  15       11.28      -35.55     54.11 o
  -3   4  15       16.55       39.14     54.79 o
  -2   4  15      196.76      206.60     55.60 o
  -1   4  15     1525.25     1572.72     96.57 o
   0   4  15      503.90      551.97     61.64 o
   1   4  15       77.30       41.42     49.65 o
   2   4  15     1163.92     1149.71     80.65 o
   3   4  15       61.32       35.79     42.97 o
   4   4  15     8818.71     8777.53    347.92 o
   5   4  15      205.84      191.27     42.91 o
   6   4  15     1705.09     1700.70    119.63 o
   7   4  15       92.08      131.76     66.96 o
   8   4  15     1239.69     1163.67     90.35 o
   9   4  15     1404.32     1491.64    114.39 o
  10   4  15      216.81      204.37     87.91 o
 -12   5  15      546.57      307.78    142.16 o
 -11   5  15      709.62      801.43    125.76 o
 -10   5  15      237.81      212.93    109.99 o
  -9   5  15      332.67      543.95    112.53 o
  -8   5  15       62.65       46.12     73.91 o
  -7   5  15     1880.33     2064.47    131.49 o
  -6   5  15      761.89      739.38     84.62 o
  -5   5  15     1253.87     1120.74     86.96 o
  -4   5  15       80.89      224.33     64.70 o
  -3   5  15      149.16      117.00     62.57 o
  -2   5  15     1247.25     1431.85     92.82 o
  -1   5  15       14.22      -23.51     51.52 o
   0   5  15        8.10      -40.50     50.81 o
   1   5  15       75.86      129.02     53.44 o
   2   5  15      352.73      384.86     59.13 o
   3   5  15      740.85      796.53     68.83 o
   4   5  15      177.51      285.37     47.18 o
   5   5  15      319.10      413.74     77.09 o
   6   5  15      144.25       44.56     56.89 o
   7   5  15       96.68       80.91     57.95 o
   8   5  15      181.51      130.29     61.57 o
   9   5  15      780.62      795.70     79.20 o
  10   5  15      237.56      202.35     87.11 o
 -11   6  15      149.37       24.61    125.49 o
 -10   6  15     3338.31     3077.52    247.67 o
  -9   6  15     8928.75     8762.27    416.32 o
  -8   6  15     4428.84     4126.29    336.38 o
  -7   6  15       34.64        8.10     79.82 o
  -6   6  15      729.66      720.22     88.11 o
  -5   6  15     5799.56     5623.76    258.22 o
  -4   6  15    10026.85     9779.62    419.75 o
  -3   6  15      200.09      207.99     66.98 o
  -2   6  15     1618.47     1670.99    106.60 o
  -1   6  15      154.52      169.41     64.22 o
   0   6  15     2344.56     2363.00    124.43 o
   1   6  15     3162.67     3053.62    157.91 o
   2   6  15     2091.48     2213.38    123.36 o
   3   6  15     2510.33     2528.73    146.27 o
   4   6  15        1.19      -68.58     68.58 o
   5   6  15      943.15      982.92     75.31 o
   6   6  15       20.51      -18.71     56.18 o
   7   6  15     2516.50     2598.94    149.44 o
   8   6  15     1679.53     1572.58    108.16 o
   9   6  15      308.56      279.28     66.24 o
 -10   7  15       16.86       48.76    102.96 o
  -9   7  15      254.19      288.94    104.75 o
  -8   7  15      750.07      877.32    102.58 o
  -7   7  15      549.83      620.34     92.19 o
  -6   7  15     2283.69     2450.85    151.23 o
  -5   7  15      605.49      692.39     79.38 o
  -4   7  15     2345.07     2417.03    132.09 o
  -3   7  15      616.64      631.69     77.70 o
  -2   7  15        1.39       81.64     71.03 o
  -1   7  15      137.18       66.63     61.55 o
   0   7  15      209.87      180.51     57.39 o
   1   7  15      140.40       82.57     71.16 o
   2   7  15      148.90      184.18     74.00 o
   3   7  15      138.76      151.22     69.02 o
   4   7  15      457.40      474.50     68.49 o
   5   7  15       32.75      -28.30     57.94 o
   6   7  15        6.21      -25.60     58.62 o
   7   7  15       17.31       63.51     92.67 o
   8   7  15       11.88       79.52     63.10 o
  -9   8  15     7782.09     8890.07    559.99 o
  -8   8  15      269.33      531.65    114.46 o
  -7   8  15     1631.48     1710.19    142.64 o
  -6   8  15       83.91       36.93     79.27 o
  -5   8  15     2062.77     2499.12    188.96 o
  -4   8  15     7666.67     8718.12    499.07 o
  -3   8  15       24.14      -39.24     74.04 o
  -2   8  15     1793.44     1871.00    225.89 o
  -1   8  15      355.40      461.50     81.90 o
   0   8  15     4854.25     4852.20    327.03 o
   1   8  15     3059.02     3200.02    193.06 o
   2   8  15       65.48       37.89     56.13 o
   3   8  15     2707.57     2785.23    157.60 o
   4   8  15     4716.57     4798.48    244.28 o
   5   8  15      913.43      793.48     81.95 o
   6   8  15     2700.80     2772.25    170.76 o
   7   8  15     1056.33     1242.64    101.34 o
  -8   9  15     4037.25     4672.09    353.79 o
  -7   9  15      669.18      860.16    144.97 o
  -6   9  15       80.04      146.63     94.37 o
  -5   9  15      772.56      990.67    112.66 o
  -4   9  15     2226.69     2751.86    217.74 o
  -3   9  15     6538.27     7363.97    606.27 o
  -2   9  15     2575.94     2829.34    206.81 o
  -1   9  15      191.86      160.01     91.41 o
   0   9  15     4162.60     4389.58    347.29 o
   1   9  15      525.41      509.93     74.99 o
   2   9  15     6366.70     6529.76    310.23 o
   3   9  15        0.40      101.30     60.59 o
   4   9  15        4.60       -0.51     59.41 o
   5   9  15     1091.96     1155.29     98.90 o
   6   9  15        2.08      -49.41     69.86 o
  -6  10  15      245.51      206.87     97.37 o
  -5  10  15      121.81      279.26     93.42 o
  -4  10  15     1501.17     1707.82    218.66 o
  -3  10  15      737.30     1091.80    186.87 o
  -2  10  15     3856.87     4467.39    311.58 o
  -1  10  15      111.35       15.53     61.81 o
   0  10  15      111.74       89.61     78.09 o
   1  10  15      507.09      468.50     75.56 o
   2  10  15     3682.81     3898.72    204.99 o
   3  10  15     1852.42     1819.97    119.00 o
   4  10  15      334.99      404.58     72.66 o
  -3  11  15     1023.67     1276.37    227.06 o
  -2  11  15       69.12       35.93     56.44 o
  -1  11  15      181.43      235.48    136.86 o
   0  11  15      190.31       42.78     62.46 o
   1  11  15      305.32      283.07     70.81 o
 -12   0  16     6664.52     6329.30    504.62 o
 -11   0  16     9643.19     8444.28    644.29 o
 -10   0  16      135.66     -107.43    210.19 o
  -9   0  16     2159.03     2140.74    317.84 o
  -8   0  16      679.27      661.76    143.67 o
  -7   0  16    30834.70    32373.06   2392.30 o
  -6   0  16     1483.41     1270.33    165.13 o
  -5   0  16     4609.41     4479.74    386.00 o
  -4   0  16       49.71       49.77    224.20 o
  -3   0  16     6289.05     6986.91    543.85 o
  -2   0  16    18003.13    18860.91   1391.02 o
  -1   0  16     1222.16     1473.28    158.19 o
   0   0  16     3317.22     3314.75    284.90 o
   1   0  16     1179.96     1320.83    315.42 o
   2   0  16     5135.50     5417.35    433.57 o
   3   0  16       20.33      -85.29    133.12 o
   4   0  16     2457.56     2470.35    219.81 o
   5   0  16      269.09      284.94    126.12 o
   6   0  16      285.88      565.21    135.46 o
   7   0  16       20.11      -39.10     65.35 o
   8   0  16       67.80       45.31     70.77 o
   9   0  16     7168.44     6827.30    660.07 o
  10   0  16      172.81      102.86    105.10 o
 -12   1  16      276.57       58.69    133.88 o
 -11   1  16     2035.87     1925.81    259.92 o
 -10   1  16      753.48      619.30    141.93 o
  -9   1  16      895.78      878.94    146.45 o
  -8   1  16      831.84      843.99    122.44 o
  -7   1  16     1124.75     1203.22    115.35 o
  -6   1  16     3539.75     4000.86    288.92 o
  -5   1  16      374.21      415.33     81.90 o
  -4   1  16       64.42      132.28     81.14 o
  -3   1  16     3650.64     3750.52    223.20 o
  -2   1  16     5104.04     6023.37    337.26 o
  -1   1  16        0.84        7.34     55.59 o
   0   1  16      820.93      840.62     84.11 o
   1   1  16     3315.57     3368.01    201.35 o
   2   1  16       19.74       39.21     53.63 o
   3   1  16     1769.59     1821.01    105.13 o
   4   1  16      168.47      188.05     57.52 o
   5   1  16       39.29      215.62     69.03 o
   6   1  16      800.69      727.78     85.66 o
   7   1  16       35.04       43.12     54.29 o
   8   1  16      561.83      436.13     70.75 o
   9   1  16      289.43      256.38     56.56 o
  10   1  16        1.72      -34.16     63.78 o
 -12   2  16     3562.18     3057.52    245.57 o
 -11   2  16      496.14      749.46    154.63 o
 -10   2  16     2623.67     2406.68    209.25 o
  -9   2  16     4671.09     4212.67    294.29 o
  -8   2  16       78.03       83.87    115.25 o
  -7   2  16    11088.12    10948.81    787.48 o
  -6   2  16      285.93      268.72    105.25 o
  -5   2  16     6704.80     7204.95    456.35 o
  -4   2  16     3487.63     3693.22    256.19 o
  -3   2  16      153.94       57.89    109.66 o
  -2   2  16    18308.72    19036.97   1001.59 o
  -1   2  16      265.33      371.80     62.15 o
   0   2  16     7135.19     7175.78    325.81 o
   1   2  16     1521.10     1494.94     93.61 o
   2   2  16     1709.53     1766.15    103.73 o
   3   2  16    11057.62    11669.77    500.66 o
   4   2  16     3681.66     3866.09    184.76 o
   5   2  16     1581.59     1583.36    137.31 o
   6   2  16     1702.21     1662.74    128.88 o
   7   2  16     4035.95     4190.75    201.16 o
   8   2  16     2053.26     2155.74    191.07 o
   9   2  16     1142.20     1085.81     90.54 o
  10   2  16      808.74      985.11    105.05 o
 -12   3  16      479.76      450.47    148.18 o
 -11   3  16        1.50     -121.04    220.27 o
 -10   3  16       87.36      105.26    152.44 o
  -9   3  16      245.65      287.55    120.32 o
  -8   3  16      533.35      684.51    130.28 o
  -7   3  16     8630.16     7817.63    476.88 o
  -6   3  16      753.74      833.29    148.66 o
  -5   3  16     1167.81     1636.91    183.18 o
  -4   3  16     5106.91     5271.89    520.09 o
  -3   3  16     6737.08     6294.82    315.79 o
  -2   3  16    22940.31    21743.27   1008.67 o
  -1   3  16      303.70      501.44     70.24 o
   0   3  16     2802.40     2941.03    147.01 o
   1   3  16    10555.91    11313.09    488.79 o
   2   3  16    15454.39    16121.44    740.84 o
   3   3  16    14326.64    14789.49    625.97 o
   4   3  16      106.62      149.68     56.65 o
   5   3  16     1685.38     1697.75    138.48 o
   6   3  16     6882.60     6936.17    303.68 o
   7   3  16     5899.67     5653.51    252.18 o
   8   3  16     2875.56     2881.45    160.96 o
   9   3  16     1170.54     1062.35     90.16 o
  10   3  16      412.04      545.33     74.84 o
 -11   4  16      938.23      954.77    190.11 o
 -10   4  16     1058.30      838.53    161.37 o
  -9   4  16     1598.69     1656.25    239.48 o
  -8   4  16     1405.26     1181.69    125.62 o
  -7   4  16      307.08      265.22     94.96 o
  -6   4  16     3052.79     2718.44    176.83 o
  -5   4  16      161.96      175.58     92.41 o
  -4   4  16     1631.10     1693.51    110.84 o
  -3   4  16     7542.22     7761.00    348.69 o
  -2   4  16     1417.51     1268.68     88.12 o
  -1   4  16      763.93      744.94     69.90 o
   0   4  16      292.15      262.37     57.86 o
   1   4  16        9.22       -2.97     51.94 o
   2   4  16     9513.21     9239.27    410.19 o
   3   4  16     1813.56     1717.55    129.39 o
   4   4  16     1068.27     1038.78    104.46 o
   5   4  16      358.50      361.54     58.85 o
   6   4  16     2121.38     2034.29    132.55 o
   7   4  16     1703.52     1722.45    142.52 o
   8   4  16       10.79       29.43     60.43 o
   9   4  16      706.90      806.16     81.47 o
 -11   5  16        1.21      165.30    114.44 o
 -10   5  16      924.36      819.83    122.83 o
  -9   5  16     1419.82     1492.51    145.81 o
  -8   5  16      144.64      120.60     96.31 o
  -7   5  16     1080.49     1030.51    116.49 o
  -6   5  16      359.13      355.51     75.95 o
  -5   5  16        4.23       26.09     66.74 o
  -4   5  16     2426.04     2489.77    143.21 o
  -3   5  16      720.12      734.00     79.89 o
  -2   5  16       55.66      100.54     58.26 o
  -1   5  16      402.09      387.01     63.19 o
   0   5  16     1488.77     1582.12     95.09 o
   1   5  16      157.92      240.61     56.02 o
   2   5  16       40.25       17.71     54.06 o
   3   5  16      203.93      208.82     53.53 o
   4   5  16      156.86       84.51     49.33 o
   5   5  16      103.93       31.20     52.85 o
   6   5  16       83.50       91.35     61.08 o
   7   5  16      307.24      192.32    115.02 o
   8   5  16      106.74      102.86     62.31 o
   9   5  16      630.06      640.15    111.42 o
 -10   6  16     5145.35     5023.81    611.86 o
  -9   6  16      129.97      151.31    108.19 o
  -8   6  16    10321.19    10841.09    499.95 o
  -7   6  16     1029.05      905.84    100.98 o
  -6   6  16       73.79       93.35     75.50 o
  -5   6  16     3063.28     3164.16    175.60 o
  -4   6  16     1160.84     1227.77    110.80 o
  -3   6  16     5222.54     5545.31    302.22 o
  -2   6  16     3419.56     3465.39    175.33 o
  -1   6  16       31.94       33.67     57.88 o
   0   6  16     1810.96     1573.70     97.06 o
   1   6  16     1741.34     1718.09    101.72 o
   2   6  16      464.57      483.10     62.66 o
   3   6  16     4207.90     4096.27    212.72 o
   4   6  16     1001.48     1013.13     85.72 o
   5   6  16     3349.20     3313.43    237.34 o
   6   6  16        3.28      -40.75     61.24 o
   7   6  16      104.28       59.95     88.43 o
   8   6  16     7199.89     7887.34    401.93 o
  -9   7  16        1.14     -111.24    111.24 o
  -8   7  16     4369.53     4741.06    323.97 o
  -7   7  16     1289.31     1139.23    110.05 o
  -6   7  16     2389.31     2771.27    164.54 o
  -5   7  16     3866.32     4226.74    219.81 o
  -4   7  16     4834.90     5067.01    285.64 o
  -3   7  16     4475.40     4599.21    261.17 o
  -2   7  16     1317.56     1316.16     95.89 o
  -1   7  16     2990.65     2930.07    157.76 o
   0   7  16       17.11      -15.03     57.32 o
   1   7  16     3861.57     3802.65    225.49 o
   2   7  16     5202.66     5168.82    285.99 o
   3   7  16     3100.50     3101.46    171.77 o
   4   7  16     1019.88      947.08     87.61 o
   5   7  16       30.39       20.94     61.65 o
   6   7  16     2196.22     2529.26    177.07 o
   7   7  16      810.10      876.31     86.30 o
  -8   8  16      734.15      852.39    136.15 o
  -7   8  16      321.43      286.67    100.18 o
  -6   8  16        5.12       18.60     83.00 o
  -5   8  16      106.48       67.53     78.09 o
  -4   8  16      730.99      752.99    149.26 o
  -3   8  16      786.74      667.77    113.09 o
  -2   8  16      459.99      330.02     84.25 o
  -1   8  16        8.74      -71.68     84.53 o
   0   8  16      486.49      494.11     92.10 o
   1   8  16      336.67      478.67     86.32 o
   2   8  16      161.17      135.91     63.30 o
   3   8  16     1248.19     1444.27    104.01 o
   4   8  16        1.17        7.74     61.96 o
   5   8  16     1221.73     1102.53    146.59 o
   6   8  16       90.22      -67.27     67.27 o
  -7   9  16      227.79      266.56    100.18 o
  -6   9  16      112.84       95.38     94.80 o
  -5   9  16     1536.97     1574.22    137.22 o
  -4   9  16      230.71      247.35     90.06 o
  -3   9  16      321.24      177.39    137.54 o
  -2   9  16      644.27      835.93    114.78 o
  -1   9  16      350.88      201.45     93.01 o
   0   9  16      317.64      502.83    160.94 o
   1   9  16      145.15      109.66     61.57 o
   2   9  16      161.22       45.37     62.53 o
   3   9  16     1999.25     2162.27    152.47 o
   4   9  16        9.14       25.76     62.14 o
  -4  10  16      595.22      512.04    158.99 o
  -3  10  16      162.33      201.48    122.70 o
  -2  10  16     1219.74     1300.27    146.06 o
  -1  10  16     1267.63     1143.49    167.62 o
   0  10  16      573.05      506.12     75.33 o
   1  10  16        8.12      -47.13     62.18 o
   2  10  16      741.10      820.26     83.58 o
 -11   1  17      860.43      734.93    157.94 o
 -10   1  17       54.11      -75.60    141.90 o
  -9   1  17     3579.61     3549.83    314.12 o
  -8   1  17     2550.95     2648.47    261.14 o
  -7   1  17     1423.75     1514.38    185.12 o
  -6   1  17     1971.18     2026.86    198.68 o
  -5   1  17      634.92      657.10    105.19 o
  -4   1  17     2170.28     2309.75    275.27 o
  -3   1  17     3152.19     3429.91    209.12 o
  -2   1  17      480.54      549.18     77.43 o
  -1   1  17      888.78      948.88     90.70 o
   0   1  17      194.90      209.80     65.08 o
   1   1  17     2713.30     2974.42    183.06 o
   2   1  17      304.43      368.30     80.10 o
   3   1  17      420.30      309.09    129.01 o
   4   1  17      994.55      854.01    115.19 o
   5   1  17       47.68      -65.58     65.58 o
   6   1  17      746.52      689.73    120.03 o
   7   1  17      169.46      117.32     54.93 o
   8   1  17      251.95      271.90     70.90 o
   9   1  17       61.10        6.77     67.79 o
 -11   2  17      321.59      297.84    135.54 o
 -10   2  17        8.51      287.31    137.36 o
  -9   2  17     3359.73     3161.23    249.08 o
  -8   2  17     4421.16     4273.35    357.17 o
  -7   2  17     1400.98     1420.14    188.94 o
  -6   2  17       48.53       90.47    124.98 o
  -5   2  17     2002.69     1787.49    191.61 o
  -4   2  17     2853.75     2855.92    273.52 o
  -3   2  17    13243.33    13991.82    843.35 o
  -2   2  17      450.20      554.21     76.48 o
  -1   2  17      174.58      186.49     78.88 o
   0   2  17     2610.70     2752.85    186.92 o
   1   2  17     1452.30     1448.85    103.73 o
   2   2  17     5607.60     5608.92    347.48 o
   3   2  17     3703.81     3705.85    197.62 o
   4   2  17     1086.23      917.41    107.02 o
   5   2  17      119.07      156.41     72.79 o
   6   2  17     1749.46     2001.84    128.37 o
   7   2  17        6.04      -50.91     50.91 o
   8   2  17     1236.61     1237.82    107.61 o
   9   2  17        4.14      -61.41     61.41 o
 -11   3  17      451.66      407.79    143.83 o
 -10   3  17      291.10      267.46    133.45 o
  -9   3  17      422.88      612.22    169.50 o
  -8   3  17      676.52      809.47    192.40 o
  -7   3  17     1874.73     1912.37    212.68 o
  -6   3  17     4390.91     4348.89    353.74 o
  -5   3  17     1543.14     1673.17    224.31 o
  -4   3  17       26.84      -67.83    154.13 o
  -3   3  17       59.39      174.38    128.45 o
  -2   3  17      922.39      889.99     99.74 o
  -1   3  17    15763.36    15880.61    914.21 o
   0   3  17       92.64      138.75     77.53 o
   1   3  17     3999.52     3956.64    209.10 o
   2   3  17     1738.90     1809.04    105.42 o
   3   3  17     2006.63     2017.98    112.54 o
   4   3  17     7013.45     7455.79    357.87 o
   5   3  17      528.76      553.98     81.48 o
   6   3  17      556.59      583.88     68.39 o
   7   3  17      300.01      207.76     63.90 o
   8   3  17     2128.83     2258.20    233.76 o
   9   3  17     1331.86     1393.83    101.90 o
 -10   4  17       46.40     -125.97    125.97 o
  -9   4  17      292.72      576.98    133.49 o
  -8   4  17     5570.72     5749.41    369.00 o
  -7   4  17     1067.81     1021.36    134.71 o
  -6   4  17       15.64      -78.65     91.44 o
  -5   4  17       32.21      -17.49     89.11 o
  -4   4  17     4471.62     4316.60    285.23 o
  -3   4  17     2975.65     2737.27    176.07 o
  -2   4  17      784.88      825.81     81.61 o
  -1   4  17        9.35      -47.25     59.97 o
   0   4  17      596.04      689.24     77.98 o
   1   4  17     3187.28     3098.15    168.31 o
   2   4  17      119.32       87.87     63.28 o
   3   4  17     1287.13     1296.95    144.01 o
   4   4  17       41.57      -22.86     57.90 o
   5   4  17     2233.31     2228.84    118.96 o
   6   4  17       15.35      -57.00     58.75 o
   7   4  17       10.22      -59.29     59.29 o
   8   4  17     2618.24     2581.17    150.27 o
 -10   5  17      488.51      348.43    128.11 o
  -9   5  17     3087.92     3180.75    313.79 o
  -8   5  17        7.60       33.42    102.50 o
  -7   5  17     3812.18     3417.43    216.11 o
  -6   5  17     6924.78     6252.66    396.25 o
  -5   5  17      219.33      314.78     86.10 o
  -4   5  17     4152.75     4199.12    221.14 o
  -3   5  17     3028.38     2886.30    163.13 o
  -2   5  17     1693.45     1756.91    114.77 o
  -1   5  17     8846.98     9387.53    485.23 o
   0   5  17       78.10      -52.88     69.45 o
   1   5  17      826.32      813.91    123.42 o
   2   5  17     3498.70     3702.84    222.96 o
   3   5  17      109.52      188.89     94.35 o
   4   5  17     7510.44     7340.44    542.54 o
   5   5  17       36.16       -1.25     60.52 o
   6   5  17      273.05      171.82     73.26 o
   7   5  17     2179.83     2069.00    131.74 o
   8   5  17      284.05      220.61     78.11 o
  -9   6  17     2074.42     2200.02    172.93 o
  -8   6  17       65.10       73.86    105.81 o
  -7   6  17       86.07      -53.95     97.35 o
  -6   6  17      314.76      194.58     85.18 o
  -5   6  17      964.19     1088.20    136.90 o
  -4   6  17     3978.92     3873.59    226.72 o
  -3   6  17        2.63       11.29     66.48 o
  -2   6  17       35.68       69.31     80.88 o
  -1   6  17       50.36       50.39     65.87 o
   0   6  17     1023.12     1078.41    113.61 o
   1   6  17      851.47      854.35     83.12 o
   2   6  17     1224.64     1194.59    107.21 o
   3   6  17      302.13      251.96    120.54 o
   4   6  17      241.80      237.77     64.17 o
   5   6  17      259.01      307.66     72.77 o
   6   6  17       46.32        9.21     81.46 o
   7   6  17     2265.51     2337.66    148.75 o
  -8   7  17      105.01      173.60    107.04 o
  -7   7  17     1902.49     2205.40    172.03 o
  -6   7  17     2359.10     2573.56    157.76 o
  -5   7  17       78.78      -22.11     85.39 o
  -4   7  17     1750.40     1860.93    139.58 o
  -3   7  17     2191.13     2316.85    257.04 o
  -2   7  17      140.57      116.99    144.95 o
  -1   7  17     1163.07     1157.17     97.12 o
   0   7  17        9.84      -17.53     65.24 o
   1   7  17       55.82       -5.13     74.15 o
   2   7  17      975.26      965.67    102.26 o
   3   7  17      109.90      136.54     65.72 o
   4   7  17     2225.33     2134.59    131.61 o
   5   7  17      258.16      162.63     72.20 o
   6   7  17       58.70       17.74     67.02 o
  -7   8  17      282.42      133.21    101.14 o
  -6   8  17     1330.69     1324.69    116.27 o
  -5   8  17       69.73       32.18    100.45 o
  -4   8  17      128.91       60.27    117.31 o
  -3   8  17     2432.45     2620.68    173.87 o
  -2   8  17      504.12      665.91     93.43 o
  -1   8  17      182.07      337.33     97.11 o
   0   8  17      137.12      146.42     80.28 o
   1   8  17       15.62      -77.61     77.61 o
   2   8  17     1927.60     2204.00    145.39 o
   3   8  17      114.42       37.45     62.82 o
   4   8  17       45.28      -63.88     63.88 o
   5   8  17       69.17       50.85     94.76 o
  -5   9  17      276.77      329.33    109.58 o
  -4   9  17     1779.13     2009.27    152.02 o
  -3   9  17      572.07      792.31    161.19 o
  -2   9  17     1811.30     1996.39    263.74 o
  -1   9  17       69.99      -67.66     90.55 o
   0   9  17     4444.75     4972.22    496.99 o
   1   9  17     1078.75     1096.96    111.64 o
   2   9  17     3229.83     3267.95    180.86 o
   3   9  17      698.25      620.03     80.81 o
 -11   0  18     1840.77     1799.22    322.46 o
 -10   0  18     3870.49     3165.86    439.57 o
  -9   0  18     1565.67     1224.33    266.36 o
  -8   0  18      628.96      527.90    214.90 o
  -7   0  18      318.99      439.09    219.55 o
  -6   0  18      149.99     -172.82    172.82 o
  -5   0  18       11.35       60.72    154.13 o
  -4   0  18     2604.85     2957.49    267.21 o
  -3   0  18      120.32      109.57     98.76 o
  -2   0  18      276.56      385.64    105.49 o
  -1   0  18     1208.79     1262.17    266.34 o
   0   0  18      149.28       93.42    158.81 o
   1   0  18     2310.75     2033.41    285.14 o
   2   0  18       77.77      130.78    135.45 o
   3   0  18      780.67      476.54    163.52 o
   4   0  18      400.49      373.70    144.81 o
   5   0  18     2161.35     2192.12    280.44 o
   6   0  18      683.73      700.76    158.84 o
   7   0  18     3310.56     3818.06    319.92 o
   8   0  18      152.01      331.63    144.80 o
 -10   1  18       13.08      126.11    163.47 o
  -9   1  18      304.85      455.91    303.62 o
  -8   1  18      132.61       96.28    273.25 o
  -7   1  18       61.88       77.07    134.93 o
  -6   1  18      498.66      499.99    110.69 o
  -5   1  18       22.51      -87.75     87.75 o
  -4   1  18      340.05      224.61     94.60 o
  -3   1  18       43.14      110.25     80.09 o
  -2   1  18      234.96      350.84     83.83 o
  -1   1  18      428.74      670.14    143.64 o
   0   1  18      141.20      197.13     78.28 o
   1   1  18     2380.70     2580.94    246.94 o
   2   1  18      621.43      441.85    107.32 o
   3   1  18     1618.65     1291.12    182.26 o
   4   1  18        3.32      128.44     92.47 o
   5   1  18       19.91       35.78     92.30 o
   6   1  18      310.41      377.28    110.36 o
   7   1  18       46.23       68.12     61.37 o
   8   1  18      797.72      736.99     84.87 o
 -10   2  18     3974.19     3349.36    314.09 o
  -9   2  18     1437.79     1347.27    197.92 o
  -8   2  18      714.15      858.36    177.53 o
  -7   2  18     1038.90      800.32    156.90 o
  -6   2  18     1760.02     1680.44    199.42 o
  -5   2  18     7786.30     7314.24    541.42 o
  -4   2  18      640.73      854.39    143.44 o
  -3   2  18     1087.25     1155.52    158.18 o
  -2   2  18     4279.19     4620.25    363.84 o
  -1   2  18       94.02       56.73     71.56 o
   0   2  18     6459.09     7429.03    455.34 o
   1   2  18      529.84      547.86     82.13 o
   2   2  18      278.95      257.23     91.49 o
   3   2  18     4234.87     4341.43    340.94 o
   4   2  18      106.44      135.56     80.23 o
   5   2  18     3306.04     3225.38    216.64 o
   6   2  18     1376.93     1518.53    112.13 o
   7   2  18       67.50      -52.25     62.53 o
   8   2  18     1267.88     1265.02    114.47 o
 -10   3  18     4767.48     4738.96    333.49 o
  -9   3  18     3449.62     3097.20    336.65 o
  -8   3  18     2358.46     2562.70    257.80 o
  -7   3  18       58.71        6.62    129.68 o
  -6   3  18     5958.33     6187.71    608.40 o
  -5   3  18     3870.92     3419.58    295.96 o
  -4   3  18      200.09       98.09    111.72 o
  -3   3  18     9029.39     8287.66    604.57 o
  -2   3  18       23.77       63.95    106.39 o
  -1   3  18     3960.44     3887.70    441.84 o
   0   3  18      257.55      193.71     76.00 o
   1   3  18      674.70      784.74    100.46 o
   2   3  18    13447.50    13510.32    706.95 o
   3   3  18       39.49       76.22     72.70 o
   4   3  18      566.82      546.02     86.59 o
   5   3  18      218.03      266.29     80.35 o
   6   3  18     2575.36     2684.56    173.23 o
   7   3  18     6788.53     7304.65    483.00 o
   8   3  18      219.33      215.37     68.78 o
 -10   4  18     1102.80      911.09    280.33 o
  -9   4  18      431.33      501.37    135.10 o
  -8   4  18        1.67      230.98    141.55 o
  -7   4  18     4687.93     4856.33    395.17 o
  -6   4  18     7108.77     7090.16    534.56 o
  -5   4  18      799.67      487.05    140.16 o
  -4   4  18     2781.53     2594.93    261.22 o
  -3   4  18       13.02       73.44     80.73 o
  -2   4  18    14776.54    14726.36    844.20 o
  -1   4  18     1974.70     2045.30    211.15 o
   0   4  18     1565.81     1491.03    122.09 o
   1   4  18     1473.03     1554.91    150.82 o
   2   4  18      494.93      481.66     70.38 o
   3   4  18    11195.63    11883.18    606.12 o
   4   4  18        1.98      -56.45     56.45 o
   5   4  18     1052.02     1104.33    107.71 o
   6   4  18       25.29       -7.95     61.16 o
   7   4  18     1358.81     1614.96    112.54 o
  -9   5  18      915.62     1034.76    198.91 o
  -8   5  18       53.98       42.84    101.12 o
  -7   5  18       68.26      171.38    107.41 o
  -6   5  18       57.43       55.65    168.34 o
  -5   5  18      150.80      242.68    100.66 o
  -4   5  18      536.61      552.74     96.66 o
  -3   5  18     1388.66     1503.20    128.91 o
  -2   5  18      420.69      422.85     75.19 o
  -1   5  18      335.81      318.85     74.64 o
   0   5  18      704.61      798.56     83.59 o
   1   5  18      463.44      479.26     74.74 o
   2   5  18       22.74       14.13     66.16 o
   3   5  18       79.22      147.45     73.41 o
   4   5  18        6.27      -70.07     70.07 o
   5   5  18      182.19      147.97     66.87 o
   6   5  18       85.66        4.60     64.07 o
  -8   6  18     3523.93     3517.35    224.30 o
  -7   6  18     7596.94     7079.09    443.99 o
  -6   6  18       53.57       17.10    106.43 o
  -5   6  18      638.25      570.88     85.37 o
  -4   6  18     4598.99     4821.45    269.31 o
  -3   6  18      752.74      752.19     86.52 o
  -2   6  18     7774.89     8030.75    374.13 o
  -1   6  18       11.36       43.56     70.80 o
   0   6  18     2118.57     2273.43    272.68 o
   1   6  18     3577.49     3566.70    233.00 o
   2   6  18       58.81      -53.29     73.21 o
   3   6  18     6984.50     7143.73    447.55 o
   4   6  18      143.42      128.90     65.63 o
   5   6  18     1697.01     1813.40    151.20 o
   6   6  18       64.50       19.88     68.76 o
  -7   7  18      308.48      409.35    146.98 o
  -6   7  18     1423.70     1498.94    130.95 o
  -5   7  18     1562.43     1784.02    142.98 o
  -4   7  18     1680.25     1910.54    144.68 o
  -3   7  18      167.28      142.03     83.07 o
  -2   7  18      201.64      286.31     78.17 o
  -1   7  18      884.11     1048.75     98.89 o
   0   7  18       36.35      -46.28     76.82 o
   1   7  18     1707.20     1921.28    140.77 o
   2   7  18     1862.04     2007.17    144.86 o
   3   7  18      179.75       94.60     67.28 o
   4   7  18        5.95      -27.79     75.86 o
  -5   8  18      746.49      905.69    111.24 o
  -4   8  18        9.88      -36.50     90.09 o
  -3   8  18     1058.59     1212.73    162.61 o
  -2   8  18       37.73      125.20    101.83 o
  -1   8  18      576.58      544.29    102.65 o
   0   8  18      389.19      393.58     92.60 o
   1   8  18        1.91      -77.32     77.32 o
   2   8  18      864.87      687.51     81.88 o
   3   8  18       17.74      -23.80     69.13 o
  -9   1  19        8.71      100.54    156.23 o
  -8   1  19      531.63      366.74    150.05 o
  -7   1  19     3290.77     2662.16    268.85 o
  -6   1  19     2674.79     2551.26    516.56 o
  -5   1  19       38.38     -112.15    112.15 o
  -4   1  19      181.49       29.24    113.63 o
  -3   1  19      107.44       92.12    107.30 o
  -2   1  19     2030.76     2071.45    331.85 o
  -1   1  19     4544.42     5133.20    396.90 o
   0   1  19      685.20      608.53    122.23 o
   1   1  19      499.35      322.33    109.01 o
   2   1  19      756.51      688.98    123.85 o
   3   1  19     1016.07     1238.74    245.29 o
   4   1  19     9488.09     9524.95    682.45 o
   5   1  19      245.72      110.70     98.92 o
   6   1  19      975.75     1059.00    133.77 o
   7   1  19       52.93      -32.76     64.99 o
  -9   2  19     5396.71     5164.29    605.86 o
  -8   2  19       10.78      140.12    141.90 o
  -7   2  19      123.69       55.06    131.99 o
  -6   2  19       91.32      135.45    125.51 o
  -5   2  19     2058.61     1742.85    488.42 o
  -4   2  19     4286.92     4135.52    337.31 o
  -3   2  19      111.77      227.38    113.91 o
  -2   2  19      526.76      538.76    172.85 o
  -1   2  19     2810.28     3164.74    226.44 o
   0   2  19     1583.55     1587.79    252.35 o
   1   2  19     4943.30     4861.56    377.09 o
   2   2  19      200.38      242.89    107.31 o
   3   2  19        8.28       32.66     86.86 o
   4   2  19     2916.21     3068.80    394.75 o
   5   2  19      323.78      324.74     81.06 o
   6   2  19     2261.44     2544.73    195.16 o
   7   2  19     1399.20     1726.34    119.67 o
  -9   3  19     1496.30     1364.94    209.64 o
  -8   3  19     1194.46     1363.91    191.54 o
  -7   3  19     4662.33     4492.59    370.40 o
  -6   3  19      398.61      327.49    137.67 o
  -5   3  19       67.13      251.94    170.48 o
  -4   3  19     1459.38     1237.98    164.82 o
  -3   3  19     1860.10     1840.00    195.61 o
  -2   3  19     3650.88     3556.21    292.52 o
  -1   3  19     3853.57     4365.84    347.18 o
   0   3  19      499.06      780.40    212.57 o
   1   3  19       23.89      -47.69     73.22 o
   2   3  19     3233.52     3273.70    263.20 o
   3   3  19      221.18      212.50     76.80 o
   4   3  19      865.84      741.08     95.89 o
   5   3  19        3.44      -70.21     70.21 o
   6   3  19      209.21      149.13     79.65 o
  -8   4  19       58.09      233.54    147.63 o
  -7   4  19     2022.56     1927.27    373.89 o
  -6   4  19       41.34       -8.49    170.48 o
  -5   4  19        4.33       72.72    130.42 o
  -4   4  19     4548.13     4720.18    375.31 o
  -3   4  19      708.86      631.25    136.82 o
  -2   4  19      243.45      343.49     87.66 o
  -1   4  19      186.76      216.45    112.59 o
   0   4  19     1301.95     1177.47    188.83 o
   1   4  19     2836.28     2737.44    180.09 o
   2   4  19     1364.41     1342.09    117.69 o
   3   4  19       11.26       -0.04     71.09 o
   4   4  19      505.44      450.19    105.18 o
   5   4  19      663.77      778.08    124.99 o
   6   4  19      291.94      257.86     72.12 o
  -8   5  19     3318.76     3210.76    299.18 o
  -7   5  19     1311.43     1085.76    144.66 o
  -6   5  19     1765.70     1920.76    188.37 o
  -5   5  19      334.18      205.73    104.98 o
  -4   5  19      903.92      883.99    125.51 o
  -3   5  19     6489.69     6573.11    478.98 o
  -2   5  19       80.47       65.80     79.80 o
  -1   5  19      924.91      999.15    110.79 o
   0   5  19       57.68      164.73     67.23 o
   1   5  19     2837.18     3193.29    286.14 o
   2   5  19     4918.72     5032.80    314.29 o
   3   5  19        1.05       -8.75     74.99 o
   4   5  19      303.65      166.18     76.95 o
   5   5  19      916.40     1121.17     98.16 o
  -6   6  19       16.29      -80.39    103.82 o
  -5   6  19      240.48      218.78    107.29 o
  -4   6  19     1027.74     1070.33    114.99 o
  -3   6  19      198.78      291.34     90.09 o
  -2   6  19        9.44      108.42     71.75 o
  -1   6  19       24.68       48.66     69.76 o
   0   6  19     1368.92     1416.55    121.24 o
   1   6  19      977.18     1059.92    130.29 o
   2   6  19      201.30      114.80     81.17 o
   3   6  19       52.23      -31.72     96.78 o
   4   6  19        1.00       33.08     70.27 o
  -5   7  19       28.00       85.26    104.18 o
  -4   7  19      114.59       61.79     96.04 o
  -3   7  19      455.94      464.13     90.32 o
  -2   7  19      106.50      -19.38     74.06 o
  -1   7  19      509.63      559.12     85.16 o
   0   7  19       59.25      169.74     83.58 o
   1   7  19      569.85      729.65     96.45 o
   2   7  19       44.44       53.67     78.79 o
  -8   0  20     5191.83     4027.88    509.92 o
  -7   0  20      644.56      733.44    242.92 o
  -6   0  20     1983.36     2369.53    336.50 o
  -5   0  20      896.88     1191.37    233.60 o
  -4   0  20     1106.54     1425.07    242.96 o
  -3   0  20      392.01      224.22    168.17 o
  -2   0  20     4435.84     4588.62    514.52 o
  -1   0  20     7384.80     7669.17    795.95 o
   0   0  20       87.49      140.12    154.14 o
   1   0  20     3330.98     3810.74    430.17 o
   2   0  20        3.48       37.37    140.12 o
   3   0  20     9534.26    10142.77   1021.30 o
   4   0  20     2688.39     2468.20    313.20 o
   5   0  20       95.05      256.89    149.47 o
   6   0  20     2013.05     2425.56    303.78 o
  -8   1  20       48.06      252.22    159.95 o
  -7   1  20      235.98      286.45    141.91 o
  -6   1  20        2.27      -40.06    231.20 o
  -5   1  20       43.59     -116.38    116.38 o
  -4   1  20      822.31      853.93    143.68 o
  -3   1  20      499.86      540.65    127.14 o
  -2   1  20      560.77      642.24    133.75 o
  -1   1  20       12.92       58.38    108.99 o
   0   1  20      467.84      377.22    123.79 o
   1   1  20        5.34      -41.09    119.10 o
   2   1  20      558.89      817.11    130.20 o
   3   1  20     2099.22     2297.48    413.63 o
   4   1  20      602.18      362.92    110.62 o
   5   1  20      158.84      304.78    198.51 o
  -8   2  20      986.83      732.57    166.81 o
  -7   2  20      878.67      779.78    245.28 o
  -6   2  20     3567.63     3439.40    304.19 o
  -5   2  20     1828.02     1917.21    317.79 o
  -4   2  20      271.46      287.18    126.87 o
  -3   2  20     2018.80     2148.53    212.99 o
  -2   2  20     4691.17     4497.41    357.19 o
  -1   2  20     1689.94     1455.81    173.46 o
   0   2  20     1507.19     1463.31    406.55 o
   1   2  20     1201.26     1256.92    153.61 o
   2   2  20      591.08      520.88    113.07 o
   3   2  20     6368.59     6675.92    493.06 o
   4   2  20      212.35      270.92    107.65 o
   5   2  20     1342.02     1456.15    161.90 o
  -7   3  20     2846.22     2445.88    448.78 o
  -6   3  20     4675.72     4323.95    358.85 o
  -5   3  20     7535.70     6751.09    655.45 o
  -4   3  20        5.25     -104.90    126.11 o
  -3   3  20       23.82      -57.95    104.30 o
  -2   3  20     4231.06     4544.49    406.90 o
  -1   3  20     2924.78     3359.95    589.06 o
   0   3  20     3486.47     3637.27    378.75 o
   1   3  20      172.67       87.98     97.76 o
   2   3  20       32.69      -12.55     92.31 o
   3   3  20     2220.79     2335.26    266.48 o
   4   3  20      353.61      290.55     91.02 o
   5   3  20      815.70      801.44    102.96 o
  -7   4  20       36.31      -59.69    137.79 o
  -6   4  20      280.35      187.50    142.47 o
  -5   4  20     4038.81     3318.85    294.09 o
  -4   4  20       42.16     -114.33    114.33 o
  -3   4  20      131.82       84.28    115.03 o
  -2   4  20      427.46      646.26    133.50 o
  -1   4  20       75.56      162.18     80.39 o
   0   4  20      932.54      922.98    105.81 o
   1   4  20      201.99      162.37     82.54 o
   2   4  20      986.06      902.88    142.29 o
   3   4  20      120.32       80.03     76.68 o
   4   4  20      160.31       63.32    102.13 o
  -6   5  20       11.80      135.18    139.64 o
  -5   5  20        9.74       56.75    104.95 o
  -4   5  20        5.53      -82.62    105.34 o
  -3   5  20      200.77      225.69    143.88 o
  -2   5  20      122.90      134.52     85.45 o
  -1   5  20      218.91      360.28     85.69 o
   0   5  20       53.59      -79.50     79.50 o
   1   5  20      650.27      750.84    101.00 o
   2   5  20       38.95      -15.96     79.10 o
   3   5  20       47.71      -70.79    175.15 o
  -4   6  20     2720.38     2712.73    236.82 o
  -3   6  20      214.13      145.91     87.53 o
  -2   6  20        4.13       26.68     83.92 o
  -1   6  20       22.84       53.97     83.97 o
   0   6  20     4655.36     5305.74    395.62 o
   1   6  20      851.25      927.35    107.15 o
  -6   1  21      259.28      324.22    137.04 o
  -5   1  21      703.23      680.60    156.88 o
  -4   1  21       32.94      -40.90    121.00 o
  -3   1  21     3860.66     3985.19    330.67 o
  -2   1  21     2399.62     2465.44    229.69 o
  -1   1  21     1011.29     1052.28    151.86 o
   0   1  21      159.74      142.71    135.46 o
   1   1  21      521.41      488.62    127.14 o
   2   1  21     3189.45     3777.99    307.40 o
   3   1  21      414.53      233.28    108.85 o
   4   1  21     2855.47     3528.36    289.22 o
  -6   2  21     1304.10     1019.25    168.41 o
  -5   2  21       76.34       55.76    132.27 o
  -4   2  21     2195.72     2042.80    406.63 o
  -3   2  21      861.52      938.14    156.51 o
  -2   2  21      141.14       26.86    117.67 o
  -1   2  21      240.13      282.93    115.46 o
   0   2  21       81.61     -104.00    104.00 o
   1   2  21      285.44      267.01    245.23 o
   2   2  21      768.62      791.12    138.27 o
   3   2  21      152.80      148.32    149.47 o
  -5   3  21      140.99      -46.83    126.79 o
  -4   3  21      955.95      919.76    157.65 o
  -3   3  21      284.65      211.34    121.01 o
  -2   3  21     1931.40     2125.88    207.88 o
  -1   3  21     1193.87     1063.18    151.55 o
   0   3  21      153.26      223.12    113.91 o
   1   3  21      232.33      308.22    115.04 o
   2   3  21      675.26      735.70    235.92 o
   3   3  21       97.00       86.24    109.72 o
  -4   4  21        5.50      163.42    136.79 o
  -3   4  21     1217.29     1914.97    203.01 o
  -2   4  21        5.94      140.73    121.44 o
  -1   4  21      354.03      289.12    125.38 o
   0   4  21      363.96      332.45     95.07 o
   1   4  21      203.71      158.42     89.11 o
   2   4  21       26.46      -83.02     83.02 o
  -2   5  21        9.23      126.17     92.85 o
  -1   5  21      978.33     1091.78    127.39 o
  -4   0  22     3846.11     3815.73    453.59 o
  -3   0  22      238.45      350.33    186.84 o
  -2   0  22      406.06      878.20    210.21 o
  -1   0  22      899.44     1032.50    214.91 o
   0   0  22      674.62      658.70    196.21 o
   1   0  22      150.85      -32.70    144.80 o
  -4   1  22      690.47      691.41    145.24 o
  -3   1  22       36.60      -76.82    140.12 o
  -2   1  22      174.56      -74.20    144.80 o
  -1   1  22      420.90      516.49    259.26 o
   0   1  22     2660.68     2801.50    246.23 o
   1   1  22      122.29      198.89    110.61 o
  -3   2  22      148.78      188.31    124.99 o
  -2   2  22     2296.12     2382.15    231.07 o
  -1   2  22     1618.18     1763.43    189.98 o
   0   2  22     1187.10     1157.78    221.94 o
 
